# Supplementary material for: RWHMDA: Random Walk on Hypergraph for Microbe-Disease Association Prediction
Source: Front Microbiol. 2019 Jul 10;10:1578. doi: 10.3389/fmicb.2019.01578 (PMC6635699; doi:10.3389/fmicb.2019.01578)
Supplement: Supplementary file 2 [file Table_2.XLSX]

## Sheet: Sheet1
Rheumatoid arthrits	Desulfovibrio	0.0771238
Atopy	Fusobacterium nucleatum	0.0683849
Infectious colitis	Fusobacterium nucleatum	0.0469013
Guttate psoriasis	Dietzia maris	0.0454426
Guttate psoriasis	Staphylococcus epidermidis	0.0454426
Allergic sensitization	Escherichia coli	0.0391239
Atopic sensitisation	Escherichia coli	0.0391239
Recurrent wheeze	Escherichia coli	0.0391239
Allergic asthma	Comamonadaceae	0.0366369
Allergy	Comamonadaceae	0.0366369
Gastric and duodenal ulcer	Comamonadaceae	0.0366369
Gastro-oesophageal reflux	Comamonadaceae	0.0366369
Allergic asthma	Oxalobacteraceae	0.0366369
Allergy	Oxalobacteraceae	0.0366369
Gastric and duodenal ulcer	Oxalobacteraceae	0.0366369
Gastro-oesophageal reflux	Oxalobacteraceae	0.0366369
Allergic asthma	Sphingomonadaceae	0.0366369
Allergy	Sphingomonadaceae	0.0366369
Gastric and duodenal ulcer	Sphingomonadaceae	0.0366369
Gastro-oesophageal reflux	Sphingomonadaceae	0.0366369
Diarrhea Irritable bowel syndrome(IBS)	Clostridium coccoides	0.0348185
Guttate psoriasis	Stenotrophomonas maltophilia	0.0342741
Allergic sensitization	Dietzia maris	0.0330185
Atopic sensitisation	Dietzia maris	0.0330185
Recurrent wheeze	Dietzia maris	0.0330185
Allergic sensitization	Staphylococcus epidermidis	0.0330185
Atopic sensitisation	Staphylococcus epidermidis	0.0330185
Recurrent wheeze	Staphylococcus epidermidis	0.0330185
Cystic fibrosis	Dietzia maris	0.0325261
Cystic fibrosis	Staphylococcus epidermidis	0.0325261
Systemic inflammatory response syndrome	Enterobacter aerogenes	0.0324948
Systemic inflammatory response syndrome	Enterobacter hormaechei	0.0324948
Systemic inflammatory response syndrome	Klebsiella pneumoniae	0.0324948
Systemic inflammatory response syndrome	Shigella dysenteriae	0.0324948
Cystic fibrosis	Pseudomonas	0.0311986
Guttate psoriasis	Alcaligenaceae	0.0270212
Guttate psoriasis	Coriobacteriaceae	0.0270212
Guttate psoriasis	Erysipelotrichaceae	0.0270212
Guttate psoriasis	Methanobrevibacter smithii	0.0270212
Atopic dermatitis	Lysobacter	0.0263256
Atopic dermatitis	Rickettsiales	0.0263256
Atopic dermatitis	Streptococcus mitis	0.0263256
Atopic dermatitis	Xanthomonas	0.0263256
Guttate psoriasis	Lysobacter	0.0231056
Guttate psoriasis	Rickettsiales	0.0231056
Guttate psoriasis	Streptococcus mitis	0.0231056
Guttate psoriasis	Xanthomonas	0.0231056
Atopy	Betaproteobacteria	0.0217462
Atopy	Bacilli	0.0213589
Eczema	Dietzia maris	0.0203091
Eczema	Staphylococcus epidermidis	0.0203091
Eczema	Bacteroidales	0.0193446
Eczema	Enterococcus faecium	0.0193446
Eczema	Erysipelotrichales	0.0193446
Guttate psoriasis	Clostridium difficile	0.0187638
Atopy	Fusobacterium	0.0187081
Allergic sensitization	Stenotrophomonas maltophilia	0.0186555
Atopic sensitisation	Stenotrophomonas maltophilia	0.0186555
Recurrent wheeze	Stenotrophomonas maltophilia	0.0186555
Diarrhea Irritable bowel syndrome(IBS)	Prevotella	0.0182668
Atopy	Bacteroides	0.0173603
Systemic inflammatory response syndrome	Gammaproteobacteria	0.0173476
Atopic dermatitis	Burkholderia	0.0168669
Systemic inflammatory response syndrome	Citrobacter	0.0168393
Constipation Irritable bowel syndrome(IBS)	Enterobacter aerogenes	0.016452
Constipation Irritable bowel syndrome(IBS)	Enterobacter hormaechei	0.016452
Constipation Irritable bowel syndrome(IBS)	Klebsiella pneumoniae	0.016452
Constipation Irritable bowel syndrome(IBS)	Shigella dysenteriae	0.016452
Infectious colitis	Clostridia	0.0161577
Ileal Crohn's disease(CD)	Bacteroidales	0.0160095
Ileal Crohn's disease(CD)	Enterococcus faecium	0.0160095
Ileal Crohn's disease(CD)	Erysipelotrichales	0.0160095
Atopy	Clostridium	0.0151785
Atopy	Faecalibacterium prausnitzii	0.0149537
Guttate psoriasis	Burkholderia	0.0148351
COPD	Lysobacter	0.0143299
COPD	Rickettsiales	0.0143299
COPD	Streptococcus mitis	0.0143299
COPD	Xanthomonas	0.0143299
Guttate psoriasis	Prevotellaceae	0.0140676
Colon cancer	Acidobacteriaceae	0.0138244
Colon cancer	Aeromonadaceae	0.0138244
Colon cancer	Alteromonadaceae	0.0138244
Colon cancer	Anaerovorax	0.0138244
Colon cancer	Bacillaceae	0.0138244
Colon cancer	Bifidobacterium catenulatum	0.0138244
Colon cancer	Cellulomonadaceae	0.0138244
Colon cancer	Clostridiaceae	0.0138244
Colon cancer	Clostridium cocleatum	0.0138244
Colon cancer	Desulfobacteraceae	0.0138244
Colon cancer	Desulfovibrionaceae	0.0138244
Colon cancer	Nitrospiraceae	0.0138244
Colon cancer	Paenibacillaceae	0.0138244
Colon cancer	Peptostreptococcaceae	0.0138244
Colon cancer	Polyangiaceae	0.0138244
Colon cancer	Promicromonosporaceae	0.0138244
Colon cancer	Ruminococcus productus	0.0138244
Colon cancer	Syntrophobacteraceae	0.0138244
Colon cancer	Thiotrichaceae	0.0138244
Atopic dermatitis	Coxiellaceae	0.0135759
Allergic asthma	Staphylococcus	0.0135186
Allergy	Staphylococcus	0.0135186
Gastric and duodenal ulcer	Staphylococcus	0.0135186
Gastro-oesophageal reflux	Staphylococcus	0.0135186
Infectious colitis	Fusobacterium	0.013517
Cystic fibrosis	Clostridium difficile	0.0134994
Atopy	Firmicutes	0.0132555
Systemic inflammatory response syndrome	Staphylococcus	0.0130406
Crohn's disease(CD)	Clostridium difficile	0.0126613
Ileal Crohn's disease(CD)	Escherichia coli	0.012521
Psoriasis	Comamonadaceae	0.0124938
Psoriasis	Oxalobacteraceae	0.0124938
Psoriasis	Sphingomonadaceae	0.0124938
Constipation Irritable bowel syndrome(IBS)	Enterococcus	0.0121149
Guttate psoriasis	Coxiellaceae	0.0121098
Allergic sensitization	Staphylococcus aureus	0.0120366
Atopic sensitisation	Staphylococcus aureus	0.0120366
Recurrent wheeze	Staphylococcus aureus	0.0120366
Eczema	Clostridium leptum	0.0119655
Atopy	Bacteroidetes	0.0119349
Atopic dermatitis	Escherichia coli	0.0118273
Eczema	Stenotrophomonas maltophilia	0.011525
Periodontal	Fusobacterium nucleatum	0.0111409
Constipation Irritable bowel syndrome(IBS)	Gammaproteobacteria	0.0109044
Asthma	Propionibacterium	0.0106126
Asthma	Propionibacterium acnes	0.0106126
Periodontal	Propionibacterium	0.0105093
Periodontal	Propionibacterium acnes	0.0105093
Inflammatory bowel disease(IBD)	Clostridium coccoides	0.0105056
Eczema	Clostridiales	0.0101456
Type 2 diabetes	Fusobacterium nucleatum	0.0101446
Eczema	Fusobacteriaceae	0.0101149
Eczema	Veillonellaceae	0.0101149
Atopy	Clostridium coccoides	0.0100857
Obesity	Dietzia maris	0.00963052
Obesity	Staphylococcus epidermidis	0.00963052
Atopy	Prevotella	0.00942129
Atopic dermatitis	Alcaligenaceae	0.00932778
Atopic dermatitis	Coriobacteriaceae	0.00932778
Atopic dermatitis	Erysipelotrichaceae	0.00932778
Atopic dermatitis	Methanobrevibacter smithii	0.00932778
COPD	Stenotrophomonas maltophilia	0.00927695
Inflammatory bowel disease(IBD)	Propionibacterium	0.00914582
Inflammatory bowel disease(IBD)	Propionibacterium acnes	0.00914582
Ileal Crohn's disease(CD)	Fusobacteriaceae	0.00905291
Ileal Crohn's disease(CD)	Veillonellaceae	0.00905291
Ulcerative colitis	Propionibacterium	0.00898113
Ulcerative colitis	Propionibacterium acnes	0.00898113
Systemic inflammatory response syndrome	Veillonella	0.00885308
Constipation Irritable bowel syndrome(IBS)	Citrobacter	0.00883577
Ileal Crohn's disease(CD)	Clostridiales	0.00870061
Crohn's disease(CD)	Bacteroides fragilis	0.00867615
Constipation Irritable bowel syndrome(IBS)	Klebsiella	0.00848311
Atopy	Lactobacillus	0.00833754
Colon cancer	Prevotellaceae	0.00831936
Necrotizing Enterocolitis	Propionibacterium	0.00824803
Necrotizing Enterocolitis	Propionibacterium acnes	0.00824803
Eczema	Bacteroides ovatus	0.00805728
Colon cancer	Coxiellaceae	0.00794698
Colon cancer	Coprococcus	0.0077944
Colon cancer	Dorea	0.0077944
Colon cancer	Haemophilus parainfluenzae	0.0077944
Colon cancer	Pasteurellaceae	0.0077944
Colon cancer	Ruminococcus	0.0077944
Colon cancer	Streptococcaceae	0.0077944
Colon cancer	Gammaproteobacteria	0.00777166
COPD	Coxiellaceae	0.00771359
Systemic inflammatory response syndrome	Actinobacteria	0.00752862
Eczema	Staphylococcus aureus	0.00747402
Obesity	Stenotrophomonas maltophilia	0.00747321
Asthma	Pseudomonas	0.0074327
Atopic dermatitis	Pseudomonas	0.00740821
Eczema	Faecalibacterium prausnitzii	0.00729501
Ileal Crohn's disease(CD)	Faecalibacterium prausnitzii	0.00723304
Rheumatoid arthrits	Actinobacteria	0.00721565
Colon cancer	Eubacteriaceae	0.00713536
Psoriasis	Helicobacter pylori	0.00694119
Ulcerative colitis	Lachnospiraceae	0.00691655
Constipation Irritable bowel syndrome(IBS)	Enterobacteriaceae	0.00683603
Constipation Irritable bowel syndrome(IBS)	Staphylococcus	0.00681849
COPD	Comamonadaceae	0.00675916
COPD	Oxalobacteraceae	0.00675916
COPD	Sphingomonadaceae	0.00675916
Necrotizing Enterocolitis	Comamonadaceae	0.00666102
Necrotizing Enterocolitis	Oxalobacteraceae	0.00666102
Necrotizing Enterocolitis	Sphingomonadaceae	0.00666102
Infectious colitis	Bacteroidetes	0.00660301
Infectious colitis	Prevotella	0.00657549
Guttate psoriasis	Pseudomonas	0.0065647
Infectious colitis	Firmicutes	0.00651428
Allergic asthma	Haemophilus	0.00643743
Allergy	Haemophilus	0.00643743
Gastric and duodenal ulcer	Haemophilus	0.00643743
Gastro-oesophageal reflux	Haemophilus	0.00643743
Ileal Crohn's disease(CD)	Actinobacteria	0.00632403
Eczema	Bacteroides uniformis	0.00626427
COPD	Staphylococcus aureus	0.00622435
Eczema	Bacteroides vulgatus	0.00617172
Cystic fibrosis	Alcaligenaceae	0.00614973
Cystic fibrosis	Coriobacteriaceae	0.00614973
Cystic fibrosis	Erysipelotrichaceae	0.00614973
Cystic fibrosis	Methanobrevibacter smithii	0.00614973
Cystic fibrosis	Haemophilus	0.00601096
Colorectal carcinoma	Actinomyces	0.00597602
Colorectal carcinoma	Porphyromonas gingivalis	0.00597602
Colorectal carcinoma	Selenomonas	0.00597602
Colorectal carcinoma	Treponema	0.00597602
Psoriasis	Actinomyces	0.0059403
Psoriasis	Porphyromonas gingivalis	0.0059403
Psoriasis	Selenomonas	0.0059403
Psoriasis	Treponema	0.0059403
Psoriasis	Enterobacter aerogenes	0.00586043
Psoriasis	Enterobacter hormaechei	0.00586043
Psoriasis	Klebsiella pneumoniae	0.00586043
Psoriasis	Shigella dysenteriae	0.00586043
Atopic dermatitis	Lactobacillus	0.0057988
Crohn's disease(CD)	Clostridium coccoides	0.00564583
Ulcerative colitis	Bifidobacterium	0.00552782
Type 2 diabetes	Pseudomonas	0.00549205
Periodontal	Staphylococcus	0.00547007
Colorectal carcinoma	Bacilli	0.00546335
Periodontal	Pseudomonas	0.00543912
Psoriasis	Clostridium coccoides	0.00543334
Bacterial Vaginosis	Bacilli	0.00540261
Constipation Irritable bowel syndrome(IBS)	Acidobacteriaceae	0.00535682
Constipation Irritable bowel syndrome(IBS)	Aeromonadaceae	0.00535682
Constipation Irritable bowel syndrome(IBS)	Alteromonadaceae	0.00535682
Constipation Irritable bowel syndrome(IBS)	Anaerovorax	0.00535682
Constipation Irritable bowel syndrome(IBS)	Bacillaceae	0.00535682
Constipation Irritable bowel syndrome(IBS)	Bifidobacterium catenulatum	0.00535682
Constipation Irritable bowel syndrome(IBS)	Cellulomonadaceae	0.00535682
Constipation Irritable bowel syndrome(IBS)	Clostridiaceae	0.00535682
Constipation Irritable bowel syndrome(IBS)	Clostridium cocleatum	0.00535682
Constipation Irritable bowel syndrome(IBS)	Desulfobacteraceae	0.00535682
Constipation Irritable bowel syndrome(IBS)	Desulfovibrionaceae	0.00535682
Constipation Irritable bowel syndrome(IBS)	Nitrospiraceae	0.00535682
Constipation Irritable bowel syndrome(IBS)	Paenibacillaceae	0.00535682
Constipation Irritable bowel syndrome(IBS)	Peptostreptococcaceae	0.00535682
Constipation Irritable bowel syndrome(IBS)	Polyangiaceae	0.00535682
Constipation Irritable bowel syndrome(IBS)	Promicromonosporaceae	0.00535682
Constipation Irritable bowel syndrome(IBS)	Ruminococcus productus	0.00535682
Constipation Irritable bowel syndrome(IBS)	Syntrophobacteraceae	0.00535682
Constipation Irritable bowel syndrome(IBS)	Thiotrichaceae	0.00535682
Colon cancer	Eubacterium	0.00534505
Obesity	Lysobacter	0.0053159
Obesity	Rickettsiales	0.0053159
Obesity	Streptococcus mitis	0.0053159
Obesity	Xanthomonas	0.0053159
Colon cancer	Porphyromonadaceae	0.00528232
Atopy	Proteobacteria	0.00524664
Guttate psoriasis	Lactobacillus	0.00510272
Colorectal carcinoma	Betaproteobacteria	0.00508774
Infectious colitis	Acidobacteriaceae	0.00507888
Infectious colitis	Aeromonadaceae	0.00507888
Infectious colitis	Alteromonadaceae	0.00507888
Infectious colitis	Anaerovorax	0.00507888
Infectious colitis	Bacillaceae	0.00507888
Infectious colitis	Bifidobacterium catenulatum	0.00507888
Infectious colitis	Cellulomonadaceae	0.00507888
Infectious colitis	Clostridiaceae	0.00507888
Infectious colitis	Clostridium cocleatum	0.00507888
Infectious colitis	Desulfobacteraceae	0.00507888
Infectious colitis	Desulfovibrionaceae	0.00507888
Infectious colitis	Nitrospiraceae	0.00507888
Infectious colitis	Paenibacillaceae	0.00507888
Infectious colitis	Peptostreptococcaceae	0.00507888
Infectious colitis	Polyangiaceae	0.00507888
Infectious colitis	Promicromonosporaceae	0.00507888
Infectious colitis	Ruminococcus productus	0.00507888
Infectious colitis	Syntrophobacteraceae	0.00507888
Infectious colitis	Thiotrichaceae	0.00507888
Atopic dermatitis	Prevotellaceae	0.00507704
Rheumatoid arthrits	Proteobacteria	0.00501642
Inflammatory bowel disease(IBD)	Staphylococcus	0.00499878
Systemic inflammatory response syndrome	Firmicutes	0.00497691
Periodontal	Comamonadaceae	0.00491994
Periodontal	Oxalobacteraceae	0.00491994
Periodontal	Sphingomonadaceae	0.00491994
Ulcerative colitis	Staphylococcus	0.00488921
Systemic inflammatory response syndrome	Proteobacteria	0.00488569
Type 2 diabetes	Aerococcus	0.00487253
Type 2 diabetes	Atopobium	0.00487253
Type 2 diabetes	Atopobium vaginae	0.00487253
Type 2 diabetes	Candidate division TM7	0.00487253
Type 2 diabetes	Eggerthella	0.00487253
Type 2 diabetes	Gardnerella	0.00487253
Type 2 diabetes	Gardnerella vaginalis	0.00487253
Type 2 diabetes	Lactobacillus crispatus	0.00487253
Type 2 diabetes	Lactobacillus iners	0.00487253
Type 2 diabetes	Leptotrichia	0.00487253
Type 2 diabetes	Leptotrichia amnionii	0.00487253
Type 2 diabetes	Mobiluncus	0.00487253
Type 2 diabetes	Olsenella	0.00487253
Type 2 diabetes	Papillibacter	0.00487253
Type 2 diabetes	Porphyromonas uenonis	0.00487253
Type 2 diabetes	Streptobacillus	0.00487253
Bacterial Vaginosis	Faecalibacterium prausnitzii	0.00468374
Cystic fibrosis	Bacteroidetes	0.00460621
Ileal Crohn's disease(CD)	Enterobacteriaceae	0.0045679
Ileal Crohn's disease(CD)	Proteobacteria	0.00451117
Constipation Irritable bowel syndrome(IBS)	Collinsella aerofaciens	0.00446402
Irritable bowel syndrome(IBS)	Alcaligenaceae	0.00443238
Irritable bowel syndrome(IBS)	Coriobacteriaceae	0.00443238
Irritable bowel syndrome(IBS)	Erysipelotrichaceae	0.00443238
Irritable bowel syndrome(IBS)	Methanobrevibacter smithii	0.00443238
Systemic inflammatory response syndrome	Bacteroidetes	0.00442899
Colon cancer	Bacteroidaceae	0.00440284
Eczema	Enterobacteriaceae	0.00438016
Crohn's disease(CD)	Bacilli	0.00437709
Periodontal	Clostridia	0.00436827
Crohn's disease(CD)	Betaproteobacteria	0.00436544
Allergic asthma	Prevotella	0.00435383
Allergy	Prevotella	0.00435383
Gastric and duodenal ulcer	Prevotella	0.00435383
Gastro-oesophageal reflux	Prevotella	0.00435383
Cystic fibrosis	Prevotellaceae	0.00434331
Constipation Irritable bowel syndrome(IBS)	Actinobacteria	0.00432098
Psoriasis	Enterococcus	0.00431489
Constipation Irritable bowel syndrome(IBS)	Coprococcus	0.00431234
Constipation Irritable bowel syndrome(IBS)	Dorea	0.00431234
Constipation Irritable bowel syndrome(IBS)	Haemophilus parainfluenzae	0.00431234
Constipation Irritable bowel syndrome(IBS)	Pasteurellaceae	0.00431234
Constipation Irritable bowel syndrome(IBS)	Ruminococcus	0.00431234
Constipation Irritable bowel syndrome(IBS)	Streptococcaceae	0.00431234
Allergic sensitization	Lysobacter	0.00429245
Atopic sensitisation	Lysobacter	0.00429245
Recurrent wheeze	Lysobacter	0.00429245
Allergic sensitization	Rickettsiales	0.00429245
Atopic sensitisation	Rickettsiales	0.00429245
Recurrent wheeze	Rickettsiales	0.00429245
Allergic sensitization	Streptococcus mitis	0.00429245
Atopic sensitisation	Streptococcus mitis	0.00429245
Recurrent wheeze	Streptococcus mitis	0.00429245
Allergic sensitization	Xanthomonas	0.00429245
Atopic sensitisation	Xanthomonas	0.00429245
Recurrent wheeze	Xanthomonas	0.00429245
Crohn's disease(CD)	Lachnospiraceae	0.00428428
Infectious colitis	Coprococcus	0.00428082
Infectious colitis	Dorea	0.00428082
Infectious colitis	Haemophilus parainfluenzae	0.00428082
Infectious colitis	Pasteurellaceae	0.00428082
Infectious colitis	Ruminococcus	0.00428082
Infectious colitis	Streptococcaceae	0.00428082
Type 2 diabetes	Clostridiales	0.00427071
Infectious colitis	Collinsella aerofaciens	0.00423241
Type 2 diabetes	Actinobacteria	0.0042293
Colon cancer	Veillonella	0.00422716
COPD	Dietzia maris	0.00422403
COPD	Staphylococcus epidermidis	0.00422403
Asthma	Burkholderia	0.0042163
Liver cirrhosis	Fusobacterium nucleatum	0.00421456
Colon cancer	Bacteroides vulgatus	0.00411412
Colon cancer	Bacteroides	0.0040917
Obesity	Coxiellaceae	0.0040854
Obesity	Clostridium difficile	0.00407887
Liver cirrhosis	Bacteroidales	0.0040733
Liver cirrhosis	Enterococcus faecium	0.0040733
Liver cirrhosis	Erysipelotrichales	0.0040733
Colorectal carcinoma	Faecalibacterium prausnitzii	0.00404152
Clostridium difficile infection(CDI)	Actinobacteria	0.00402256
Colorectal carcinoma	Clostridium	0.00401583
Allergic sensitization	Bacteroidales	0.00400766
Atopic sensitisation	Bacteroidales	0.00400766
Recurrent wheeze	Bacteroidales	0.00400766
Allergic sensitization	Enterococcus faecium	0.00400766
Atopic sensitisation	Enterococcus faecium	0.00400766
Recurrent wheeze	Enterococcus faecium	0.00400766
Allergic sensitization	Erysipelotrichales	0.00400766
Atopic sensitisation	Erysipelotrichales	0.00400766
Recurrent wheeze	Erysipelotrichales	0.00400766
Cystic fibrosis	Prevotella	0.00400562
Allergic asthma	Bacteroidetes	0.0039867
Allergy	Bacteroidetes	0.0039867
Gastric and duodenal ulcer	Bacteroidetes	0.0039867
Gastro-oesophageal reflux	Bacteroidetes	0.0039867
Asthma	Enterobacter aerogenes	0.0039818
Asthma	Enterobacter hormaechei	0.0039818
Asthma	Klebsiella pneumoniae	0.0039818
Asthma	Shigella dysenteriae	0.0039818
Allergic asthma	Proteobacteria	0.00396868
Allergy	Proteobacteria	0.00396868
Gastric and duodenal ulcer	Proteobacteria	0.00396868
Gastro-oesophageal reflux	Proteobacteria	0.00396868
Colorectal carcinoma	Tannerella	0.00392401
Colon cancer	Enterobacteriaceae	0.00391818
Obesity	Burkholderia	0.00391029
Liver cirrhosis	Betaproteobacteria	0.00390817
Type 2 diabetes	Burkholderia	0.00388288
Crohn's disease(CD)	Clostridium	0.00388118
Psoriasis	Lachnospiraceae	0.00387293
Bacterial Vaginosis	Clostridium coccoides	0.00383398
Periodontal	Bacteroides	0.00382595
Ileal Crohn's disease(CD)	Bifidobacterium	0.00382293
Asthma	Actinobacteria	0.00379222
COPD	Helicobacter pylori	0.00375512
Cystic fibrosis	Proteobacteria	0.00375371
Psoriasis	Haemophilus	0.0037506
Type 1 diabetes	Verrucomicrobiaceae	0.00372945
Colon cancer	Clostridium coccoides	0.00371639
Necrotizing Enterocolitis	Helicobacter pylori	0.00370072
Type 2 diabetes	Bacteroidales	0.00366889
Type 2 diabetes	Enterococcus faecium	0.00366889
Type 2 diabetes	Erysipelotrichales	0.00366889
Ileal Crohn's disease(CD)	Clostridium difficile	0.00365631
Type 2 diabetes	Prevotella	0.00365376
Type 2 diabetes	Megasphaera	0.00364983
Guttate psoriasis	Bacteroidetes	0.00364648
Systemic inflammatory response syndrome	Propionibacterium	0.00359233
Systemic inflammatory response syndrome	Propionibacterium acnes	0.00359233
Constipation Irritable bowel syndrome(IBS)	Proteobacteria	0.00358659
Liver cirrhosis	Acidobacteriaceae	0.00357004
Liver cirrhosis	Aeromonadaceae	0.00357004
Liver cirrhosis	Alteromonadaceae	0.00357004
Liver cirrhosis	Anaerovorax	0.00357004
Liver cirrhosis	Bacillaceae	0.00357004
Liver cirrhosis	Bifidobacterium catenulatum	0.00357004
Liver cirrhosis	Cellulomonadaceae	0.00357004
Liver cirrhosis	Clostridiaceae	0.00357004
Liver cirrhosis	Clostridium cocleatum	0.00357004
Liver cirrhosis	Desulfobacteraceae	0.00357004
Liver cirrhosis	Desulfovibrionaceae	0.00357004
Liver cirrhosis	Nitrospiraceae	0.00357004
Liver cirrhosis	Paenibacillaceae	0.00357004
Liver cirrhosis	Peptostreptococcaceae	0.00357004
Liver cirrhosis	Polyangiaceae	0.00357004
Liver cirrhosis	Promicromonosporaceae	0.00357004
Liver cirrhosis	Ruminococcus productus	0.00357004
Liver cirrhosis	Syntrophobacteraceae	0.00357004
Liver cirrhosis	Thiotrichaceae	0.00357004
Psoriasis	Tannerella	0.00356728
Liver cirrhosis	Actinomyces	0.00356423
Liver cirrhosis	Porphyromonas gingivalis	0.00356423
Liver cirrhosis	Selenomonas	0.00356423
Liver cirrhosis	Treponema	0.00356423
Bacterial Vaginosis	Clostridia	0.00355367
Infectious colitis	Bacilli	0.00354044
Type 2 diabetes	Fusobacterium	0.00353184
Systemic inflammatory response syndrome	Bacteroidales	0.00352434
Systemic inflammatory response syndrome	Enterococcus faecium	0.00352434
Systemic inflammatory response syndrome	Erysipelotrichales	0.00352434
Liver cirrhosis	Verrucomicrobiaceae	0.00351155
Infectious colitis	Alistipes finegoldii	0.00348276
Infectious colitis	Alistipes putredinis	0.00348276
Infectious colitis	Bacteroides eggerthii	0.00348276
Infectious colitis	Bacteroides finegoldii	0.00348276
Infectious colitis	Bacteroides sp. D20	0.00348276
Infectious colitis	Bilophila	0.00348276
Infectious colitis	Bilophila wadsworthia	0.00348276
Infectious colitis	Enterococcus faecalis	0.00348276
Infectious colitis	Eubacterium hallii	0.00348276
Infectious colitis	Holdemania	0.00348276
Infectious colitis	Lachnospira	0.00348276
Infectious colitis	Lactobacillus salivarius	0.00348276
Infectious colitis	Odoribacter splanchnicus	0.00348276
Infectious colitis	Parabacteroides distasonis	0.00348276
Infectious colitis	Parabacteroides merdae	0.00348276
Infectious colitis	Roseburia hominis	0.00348276
Infectious colitis	Roseburia intestinalis	0.00348276
Infectious colitis	Ruminococcus gnavus	0.00348276
Infectious colitis	Streptococcus anginosus	0.00348276
Infectious colitis	Streptococcus parasanguinis	0.00348276
Infectious colitis	Streptococcus salivarius	0.00348276
Infectious colitis	Streptococcus vestibularis	0.00348276
Infectious colitis	Veillonella atypica	0.00348276
Infectious colitis	Veillonella dispar	0.00348276
Infectious colitis	Veillonella parvula	0.00348276
Inflammatory bowel disease(IBD)	Enterobacter aerogenes	0.00347712
Inflammatory bowel disease(IBD)	Enterobacter hormaechei	0.00347712
Inflammatory bowel disease(IBD)	Klebsiella pneumoniae	0.00347712
Inflammatory bowel disease(IBD)	Shigella dysenteriae	0.00347712
Liver cirrhosis	Clostridia	0.00347482
Colon cancer	Lachnospiraceae	0.00345965
Constipation Irritable bowel syndrome(IBS)	Bacteroidetes	0.00343043
Ulcerative colitis	Desulfovibrio	0.0034295
Asthma	Streptococcus	0.00342901
Necrotizing Enterocolitis	Clostridium coccoides	0.00340765
Liver cirrhosis	Clostridium leptum	0.00339809
Colorectal carcinoma	Porphyromonas	0.00339413
Type 2 diabetes	Bacteroides	0.00337403
Ulcerative colitis	Enterobacter aerogenes	0.00334047
Ulcerative colitis	Enterobacter hormaechei	0.00334047
Ulcerative colitis	Klebsiella pneumoniae	0.00334047
Ulcerative colitis	Shigella dysenteriae	0.00334047
Clostridium difficile infection(CDI)	Acidobacteriaceae	0.00331842
Clostridium difficile infection(CDI)	Aeromonadaceae	0.00331842
Clostridium difficile infection(CDI)	Alteromonadaceae	0.00331842
Clostridium difficile infection(CDI)	Anaerovorax	0.00331842
Clostridium difficile infection(CDI)	Bacillaceae	0.00331842
Clostridium difficile infection(CDI)	Bifidobacterium catenulatum	0.00331842
Clostridium difficile infection(CDI)	Cellulomonadaceae	0.00331842
Clostridium difficile infection(CDI)	Clostridiaceae	0.00331842
Clostridium difficile infection(CDI)	Clostridium cocleatum	0.00331842
Clostridium difficile infection(CDI)	Desulfobacteraceae	0.00331842
Clostridium difficile infection(CDI)	Desulfovibrionaceae	0.00331842
Clostridium difficile infection(CDI)	Nitrospiraceae	0.00331842
Clostridium difficile infection(CDI)	Paenibacillaceae	0.00331842
Clostridium difficile infection(CDI)	Peptostreptococcaceae	0.00331842
Clostridium difficile infection(CDI)	Polyangiaceae	0.00331842
Clostridium difficile infection(CDI)	Promicromonosporaceae	0.00331842
Clostridium difficile infection(CDI)	Ruminococcus productus	0.00331842
Clostridium difficile infection(CDI)	Syntrophobacteraceae	0.00331842
Clostridium difficile infection(CDI)	Thiotrichaceae	0.00331842
Irritable bowel syndrome(IBS)	Lysobacter	0.00330108
Irritable bowel syndrome(IBS)	Rickettsiales	0.00330108
Irritable bowel syndrome(IBS)	Streptococcus mitis	0.00330108
Irritable bowel syndrome(IBS)	Xanthomonas	0.00330108
Constipation Irritable bowel syndrome(IBS)	Eubacteriaceae	0.00328816
Constipation Irritable bowel syndrome(IBS)	Eubacterium	0.0032814
Ileal Crohn's disease(CD)	Firmicutes	0.00327818
Ulcerative colitis	Betaproteobacteria	0.00327361
Psoriasis	Gammaproteobacteria	0.00327195
Constipation Irritable bowel syndrome(IBS)	Prevotellaceae	0.00326806
Constipation Irritable bowel syndrome(IBS)	Alistipes finegoldii	0.00326787
Constipation Irritable bowel syndrome(IBS)	Alistipes putredinis	0.00326787
Constipation Irritable bowel syndrome(IBS)	Bacteroides eggerthii	0.00326787
Constipation Irritable bowel syndrome(IBS)	Bacteroides finegoldii	0.00326787
Constipation Irritable bowel syndrome(IBS)	Bacteroides sp. D20	0.00326787
Constipation Irritable bowel syndrome(IBS)	Bilophila	0.00326787
Constipation Irritable bowel syndrome(IBS)	Bilophila wadsworthia	0.00326787
Constipation Irritable bowel syndrome(IBS)	Enterococcus faecalis	0.00326787
Constipation Irritable bowel syndrome(IBS)	Eubacterium hallii	0.00326787
Constipation Irritable bowel syndrome(IBS)	Holdemania	0.00326787
Constipation Irritable bowel syndrome(IBS)	Lachnospira	0.00326787
Constipation Irritable bowel syndrome(IBS)	Lactobacillus salivarius	0.00326787
Constipation Irritable bowel syndrome(IBS)	Odoribacter splanchnicus	0.00326787
Constipation Irritable bowel syndrome(IBS)	Parabacteroides distasonis	0.00326787
Constipation Irritable bowel syndrome(IBS)	Parabacteroides merdae	0.00326787
Constipation Irritable bowel syndrome(IBS)	Roseburia hominis	0.00326787
Constipation Irritable bowel syndrome(IBS)	Roseburia intestinalis	0.00326787
Constipation Irritable bowel syndrome(IBS)	Ruminococcus gnavus	0.00326787
Constipation Irritable bowel syndrome(IBS)	Streptococcus anginosus	0.00326787
Constipation Irritable bowel syndrome(IBS)	Streptococcus parasanguinis	0.00326787
Constipation Irritable bowel syndrome(IBS)	Streptococcus salivarius	0.00326787
Constipation Irritable bowel syndrome(IBS)	Streptococcus vestibularis	0.00326787
Constipation Irritable bowel syndrome(IBS)	Veillonella atypica	0.00326787
Constipation Irritable bowel syndrome(IBS)	Veillonella dispar	0.00326787
Constipation Irritable bowel syndrome(IBS)	Veillonella parvula	0.00326787
Infectious colitis	Eubacterium	0.0032556
Bacterial Vaginosis	Bacteroidales	0.00324599
Bacterial Vaginosis	Enterococcus faecium	0.00324599
Bacterial Vaginosis	Erysipelotrichales	0.00324599
Psoriasis	Porphyromonas	0.00324234
Guttate psoriasis	Firmicutes	0.00321495
Inflammatory bowel disease(IBD)	Verrucomicrobiaceae	0.00321105
Psoriasis	Citrobacter	0.00320241
Clostridium difficile infection(CDI)	Coprococcus	0.00319998
Clostridium difficile infection(CDI)	Dorea	0.00319998
Clostridium difficile infection(CDI)	Haemophilus parainfluenzae	0.00319998
Clostridium difficile infection(CDI)	Pasteurellaceae	0.00319998
Clostridium difficile infection(CDI)	Ruminococcus	0.00319998
Clostridium difficile infection(CDI)	Streptococcaceae	0.00319998
Liver cirrhosis	Escherichia coli	0.0031968
Liver cirrhosis	Clostridiales	0.00318541
Colorectal carcinoma	Clostridium coccoides	0.00317922
Irritable bowel syndrome(IBS)	Enterobacter aerogenes	0.0031758
Irritable bowel syndrome(IBS)	Enterobacter hormaechei	0.0031758
Irritable bowel syndrome(IBS)	Klebsiella pneumoniae	0.0031758
Irritable bowel syndrome(IBS)	Shigella dysenteriae	0.0031758
Irritable bowel syndrome(IBS)	Verrucomicrobiaceae	0.00316905
Periodontal	Firmicutes	0.00316551
Infectious colitis	Prevotellaceae	0.00315895
Rheumatoid arthrits	Pseudomonas	0.0031513
Crohn's disease(CD)	Prevotella	0.00314501
Infectious colitis	Eubacteriaceae	0.00314203
Periodontal	Burkholderia	0.00314139
Constipation Irritable bowel syndrome(IBS)	Coxiellaceae	0.00313134
Liver cirrhosis	Clostridium coccoides	0.00310917
Infectious colitis	Gammaproteobacteria	0.00309242
Clostridium difficile infection(CDI)	Alistipes finegoldii	0.00308154
Clostridium difficile infection(CDI)	Alistipes putredinis	0.00308154
Clostridium difficile infection(CDI)	Bacteroides eggerthii	0.00308154
Clostridium difficile infection(CDI)	Bacteroides finegoldii	0.00308154
Clostridium difficile infection(CDI)	Bacteroides sp. D20	0.00308154
Clostridium difficile infection(CDI)	Bilophila	0.00308154
Clostridium difficile infection(CDI)	Bilophila wadsworthia	0.00308154
Clostridium difficile infection(CDI)	Enterococcus faecalis	0.00308154
Clostridium difficile infection(CDI)	Eubacterium hallii	0.00308154
Clostridium difficile infection(CDI)	Holdemania	0.00308154
Clostridium difficile infection(CDI)	Lachnospira	0.00308154
Clostridium difficile infection(CDI)	Lactobacillus salivarius	0.00308154
Clostridium difficile infection(CDI)	Odoribacter splanchnicus	0.00308154
Clostridium difficile infection(CDI)	Parabacteroides distasonis	0.00308154
Clostridium difficile infection(CDI)	Parabacteroides merdae	0.00308154
Clostridium difficile infection(CDI)	Roseburia hominis	0.00308154
Clostridium difficile infection(CDI)	Roseburia intestinalis	0.00308154
Clostridium difficile infection(CDI)	Ruminococcus gnavus	0.00308154
Clostridium difficile infection(CDI)	Streptococcus anginosus	0.00308154
Clostridium difficile infection(CDI)	Streptococcus parasanguinis	0.00308154
Clostridium difficile infection(CDI)	Streptococcus salivarius	0.00308154
Clostridium difficile infection(CDI)	Streptococcus vestibularis	0.00308154
Clostridium difficile infection(CDI)	Veillonella atypica	0.00308154
Clostridium difficile infection(CDI)	Veillonella dispar	0.00308154
Clostridium difficile infection(CDI)	Veillonella parvula	0.00308154
Diarrhea Irritable bowel syndrome(IBS)	Actinobacteria	0.00307649
Colon cancer	Haemophilus	0.00307217
COPD	Staphylococcus	0.00305965
Psoriasis	Klebsiella	0.00305806
Type 2 diabetes	Fusobacteriaceae	0.00304801
Type 2 diabetes	Veillonellaceae	0.00304801
Periodontal	Bacteroidetes	0.00304568
Irritable bowel syndrome(IBS)	Alistipes finegoldii	0.00303721
Irritable bowel syndrome(IBS)	Alistipes putredinis	0.00303721
Irritable bowel syndrome(IBS)	Bacteroides eggerthii	0.00303721
Irritable bowel syndrome(IBS)	Bacteroides finegoldii	0.00303721
Irritable bowel syndrome(IBS)	Bacteroides sp. D20	0.00303721
Irritable bowel syndrome(IBS)	Bilophila	0.00303721
Irritable bowel syndrome(IBS)	Bilophila wadsworthia	0.00303721
Irritable bowel syndrome(IBS)	Enterococcus faecalis	0.00303721
Irritable bowel syndrome(IBS)	Eubacterium hallii	0.00303721
Irritable bowel syndrome(IBS)	Holdemania	0.00303721
Irritable bowel syndrome(IBS)	Lachnospira	0.00303721
Irritable bowel syndrome(IBS)	Lactobacillus salivarius	0.00303721
Irritable bowel syndrome(IBS)	Odoribacter splanchnicus	0.00303721
Irritable bowel syndrome(IBS)	Parabacteroides distasonis	0.00303721
Irritable bowel syndrome(IBS)	Parabacteroides merdae	0.00303721
Irritable bowel syndrome(IBS)	Roseburia hominis	0.00303721
Irritable bowel syndrome(IBS)	Roseburia intestinalis	0.00303721
Irritable bowel syndrome(IBS)	Ruminococcus gnavus	0.00303721
Irritable bowel syndrome(IBS)	Streptococcus anginosus	0.00303721
Irritable bowel syndrome(IBS)	Streptococcus parasanguinis	0.00303721
Irritable bowel syndrome(IBS)	Streptococcus salivarius	0.00303721
Irritable bowel syndrome(IBS)	Streptococcus vestibularis	0.00303721
Irritable bowel syndrome(IBS)	Veillonella atypica	0.00303721
Irritable bowel syndrome(IBS)	Veillonella dispar	0.00303721
Irritable bowel syndrome(IBS)	Veillonella parvula	0.00303721
Systemic inflammatory response syndrome	Comamonadaceae	0.00303469
Systemic inflammatory response syndrome	Oxalobacteraceae	0.00303469
Systemic inflammatory response syndrome	Sphingomonadaceae	0.00303469
Type 1 diabetes	Desulfovibrio	0.00302446
Constipation Irritable bowel syndrome(IBS)	Firmicutes	0.00302222
Infectious colitis	Coxiellaceae	0.00300324
Periodontal	Proteobacteria	0.002999
Infectious colitis	Tannerella	0.00298078
Liver cirrhosis	Collinsella aerofaciens	0.00297504
Psoriasis	Prevotella	0.00297205
Atopy	Actinomyces	0.00296748
Atopy	Porphyromonas gingivalis	0.00296748
Atopy	Selenomonas	0.00296748
Atopy	Treponema	0.00296748
Irritable bowel syndrome(IBS)	Burkholderia	0.00294919
Type 2 diabetes	Clostridium leptum	0.00294887
Inflammatory bowel disease(IBD)	Clostridium leptum	0.00294059
Liver cirrhosis	Bacteroides vulgatus	0.00293807
Rheumatoid arthrits	Clostridium leptum	0.00292914
Asthma	Enterococcus	0.00291795
Crohn's disease(CD)	Alistipes finegoldii	0.00291266
Crohn's disease(CD)	Alistipes putredinis	0.00291266
Crohn's disease(CD)	Bacteroides eggerthii	0.00291266
Crohn's disease(CD)	Bacteroides finegoldii	0.00291266
Crohn's disease(CD)	Bacteroides sp. D20	0.00291266
Crohn's disease(CD)	Bilophila	0.00291266
Crohn's disease(CD)	Bilophila wadsworthia	0.00291266
Crohn's disease(CD)	Enterococcus faecalis	0.00291266
Crohn's disease(CD)	Eubacterium hallii	0.00291266
Crohn's disease(CD)	Holdemania	0.00291266
Crohn's disease(CD)	Lachnospira	0.00291266
Crohn's disease(CD)	Lactobacillus salivarius	0.00291266
Crohn's disease(CD)	Odoribacter splanchnicus	0.00291266
Crohn's disease(CD)	Parabacteroides distasonis	0.00291266
Crohn's disease(CD)	Parabacteroides merdae	0.00291266
Crohn's disease(CD)	Roseburia hominis	0.00291266
Crohn's disease(CD)	Roseburia intestinalis	0.00291266
Crohn's disease(CD)	Ruminococcus gnavus	0.00291266
Crohn's disease(CD)	Streptococcus anginosus	0.00291266
Crohn's disease(CD)	Streptococcus parasanguinis	0.00291266
Crohn's disease(CD)	Streptococcus salivarius	0.00291266
Crohn's disease(CD)	Streptococcus vestibularis	0.00291266
Crohn's disease(CD)	Veillonella atypica	0.00291266
Crohn's disease(CD)	Veillonella dispar	0.00291266
Crohn's disease(CD)	Veillonella parvula	0.00291266
Irritable bowel syndrome(IBS)	Enterococcus	0.00290175
Crohn's disease(CD)	Megasphaera	0.00290101
Liver cirrhosis	Firmicutes	0.00290017
Type 2 diabetes	Escherichia coli	0.00289261
Crohn's disease(CD)	Aerococcus	0.00288937
Crohn's disease(CD)	Atopobium	0.00288937
Crohn's disease(CD)	Atopobium vaginae	0.00288937
Crohn's disease(CD)	Candidate division TM7	0.00288937
Crohn's disease(CD)	Eggerthella	0.00288937
Crohn's disease(CD)	Gardnerella	0.00288937
Crohn's disease(CD)	Gardnerella vaginalis	0.00288937
Crohn's disease(CD)	Lactobacillus crispatus	0.00288937
Crohn's disease(CD)	Lactobacillus iners	0.00288937
Crohn's disease(CD)	Leptotrichia	0.00288937
Crohn's disease(CD)	Leptotrichia amnionii	0.00288937
Crohn's disease(CD)	Mobiluncus	0.00288937
Crohn's disease(CD)	Olsenella	0.00288937
Crohn's disease(CD)	Papillibacter	0.00288937
Crohn's disease(CD)	Porphyromonas uenonis	0.00288937
Crohn's disease(CD)	Streptobacillus	0.00288937
Rheumatoid arthrits	Bacteroides fragilis	0.00287946
Allergic asthma	Propionibacterium	0.00287302
Allergy	Propionibacterium	0.00287302
Gastric and duodenal ulcer	Propionibacterium	0.00287302
Gastro-oesophageal reflux	Propionibacterium	0.00287302
Allergic asthma	Propionibacterium acnes	0.00287302
Allergy	Propionibacterium acnes	0.00287302
Gastric and duodenal ulcer	Propionibacterium acnes	0.00287302
Gastro-oesophageal reflux	Propionibacterium acnes	0.00287302
Rheumatoid arthrits	Betaproteobacteria	0.00285775
Obesity	Acidobacteriaceae	0.0028549
Obesity	Aeromonadaceae	0.0028549
Obesity	Alteromonadaceae	0.0028549
Obesity	Anaerovorax	0.0028549
Obesity	Bacillaceae	0.0028549
Obesity	Bifidobacterium catenulatum	0.0028549
Obesity	Cellulomonadaceae	0.0028549
Obesity	Clostridiaceae	0.0028549
Obesity	Clostridium cocleatum	0.0028549
Obesity	Desulfobacteraceae	0.0028549
Obesity	Desulfovibrionaceae	0.0028549
Obesity	Nitrospiraceae	0.0028549
Obesity	Paenibacillaceae	0.0028549
Obesity	Peptostreptococcaceae	0.0028549
Obesity	Polyangiaceae	0.0028549
Obesity	Promicromonosporaceae	0.0028549
Obesity	Ruminococcus productus	0.0028549
Obesity	Syntrophobacteraceae	0.0028549
Obesity	Thiotrichaceae	0.0028549
Inflammatory bowel disease(IBD)	Streptococcus	0.00285212
Colorectal carcinoma	Pseudomonas	0.00284811
Ileal Crohn's disease(CD)	Bacilli	0.00284483
Type 1 diabetes	Fusobacterium nucleatum	0.0028405
Constipation Irritable bowel syndrome(IBS)	Bacteroidaceae	0.00282889
Rheumatoid arthrits	Fusobacterium nucleatum	0.00282542
Bacterial Vaginosis	Proteobacteria	0.00282309
Liver cirrhosis	Porphyromonadaceae	0.00282255
Atopy	Aerococcus	0.00281763
Atopy	Atopobium	0.00281763
Atopy	Atopobium vaginae	0.00281763
Atopy	Candidate division TM7	0.00281763
Atopy	Eggerthella	0.00281763
Atopy	Gardnerella	0.00281763
Atopy	Gardnerella vaginalis	0.00281763
Atopy	Lactobacillus crispatus	0.00281763
Atopy	Lactobacillus iners	0.00281763
Atopy	Leptotrichia	0.00281763
Atopy	Leptotrichia amnionii	0.00281763
Atopy	Mobiluncus	0.00281763
Atopy	Olsenella	0.00281763
Atopy	Papillibacter	0.00281763
Atopy	Porphyromonas uenonis	0.00281763
Atopy	Streptobacillus	0.00281763
Infectious colitis	Bacteroidaceae	0.00281612
Colon cancer	Alcaligenaceae	0.00281434
Colon cancer	Coriobacteriaceae	0.00281434
Colon cancer	Erysipelotrichaceae	0.00281434
Colon cancer	Methanobrevibacter smithii	0.00281434
Periodontal	Actinobacteria	0.00281026
Infectious colitis	Faecalibacterium prausnitzii	0.00279989
Clostridium difficile infection(CDI)	Eubacterium	0.0027916
Irritable bowel syndrome(IBS)	Staphylococcus aureus	0.00279108
Psoriasis	Bacteroidetes	0.00278432
Allergic sensitization	Burkholderia	0.00276699
Atopic sensitisation	Burkholderia	0.00276699
Recurrent wheeze	Burkholderia	0.00276699
Clostridium difficile infection(CDI)	Collinsella aerofaciens	0.00276535
Systemic inflammatory response syndrome	Escherichia coli	0.00276009
Rheumatoid arthrits	Bacilli	0.00275808
Ulcerative colitis	Bacilli	0.0027544
Eczema	Lysobacter	0.00274096
Eczema	Rickettsiales	0.00274096
Eczema	Streptococcus mitis	0.00274096
Eczema	Xanthomonas	0.00274096
Ulcerative colitis	Prevotella	0.00274057
Periodontal	Helicobacter pylori	0.00273342
Colorectal carcinoma	Lactobacillus	0.00273177
Liver cirrhosis	Bacteroides ovatus	0.00272742
Crohn's disease(CD)	Enterococcus	0.00272605
Necrotizing Enterocolitis	Streptococcus	0.00272552
Eczema	Firmicutes	0.00271744
Type 2 diabetes	Shuttleworthia	0.00271076
Rheumatoid arthrits	Clostridia	0.00270563
Periodontal	Alistipes finegoldii	0.00268263
Periodontal	Alistipes putredinis	0.00268263
Periodontal	Bacteroides eggerthii	0.00268263
Periodontal	Bacteroides finegoldii	0.00268263
Periodontal	Bacteroides sp. D20	0.00268263
Periodontal	Bilophila	0.00268263
Periodontal	Bilophila wadsworthia	0.00268263
Periodontal	Enterococcus faecalis	0.00268263
Periodontal	Eubacterium hallii	0.00268263
Periodontal	Holdemania	0.00268263
Periodontal	Lachnospira	0.00268263
Periodontal	Lactobacillus salivarius	0.00268263
Periodontal	Odoribacter splanchnicus	0.00268263
Periodontal	Parabacteroides distasonis	0.00268263
Periodontal	Parabacteroides merdae	0.00268263
Periodontal	Roseburia hominis	0.00268263
Periodontal	Roseburia intestinalis	0.00268263
Periodontal	Ruminococcus gnavus	0.00268263
Periodontal	Streptococcus anginosus	0.00268263
Periodontal	Streptococcus parasanguinis	0.00268263
Periodontal	Streptococcus salivarius	0.00268263
Periodontal	Streptococcus vestibularis	0.00268263
Periodontal	Veillonella atypica	0.00268263
Periodontal	Veillonella dispar	0.00268263
Periodontal	Veillonella parvula	0.00268263
Constipation Irritable bowel syndrome(IBS)	Porphyromonadaceae	0.00268256
Clostridium difficile infection(CDI)	Clostridium coccoides	0.0026715
Bacterial Vaginosis	Pseudomonas	0.00266864
Type 1 diabetes	Clostridium leptum	0.00265295
Necrotizing Enterocolitis	Lachnospiraceae	0.00265261
Irritable bowel syndrome(IBS)	Fusobacterium nucleatum	0.00264858
Clostridium difficile infection(CDI)	Eubacteriaceae	0.00264664
Constipation Irritable bowel syndrome(IBS)	Bacteroides	0.00264292
Inflammatory bowel disease(IBD)	Bacteroides fragilis	0.00263376
Irritable bowel syndrome(IBS)	Actinobacteria	0.00263338
Crohn's disease(CD)	Clostridia	0.00262783
Infectious colitis	Clostridium	0.00262751
Colorectal carcinoma	Streptococcus	0.00262179
Ulcerative colitis	Streptococcus	0.00262017
Type 2 diabetes	Fusobacteria	0.00261621
Inflammatory bowel disease(IBD)	Enterococcus	0.0026082
Clostridium difficile infection(CDI)	Bacilli	0.00260383
Colon cancer	Bacteroidetes	0.00260307
Liver cirrhosis	Gammaproteobacteria	0.00260123
Irritable bowel syndrome(IBS)	Pseudomonas	0.0025973
Type 1 diabetes	Clostridium coccoides	0.00259653
Infectious colitis	Porphyromonadaceae	0.00259391
Infectious colitis	Veillonella	0.00258875
Liver cirrhosis	Propionibacterium	0.00257779
Liver cirrhosis	Propionibacterium acnes	0.00257779
Bacterial Vaginosis	Escherichia coli	0.00254956
Irritable bowel syndrome(IBS)	Fusobacteriaceae	0.0025444
Irritable bowel syndrome(IBS)	Veillonellaceae	0.0025444
Cystic fibrosis	Acidobacteriaceae	0.00253688
Cystic fibrosis	Aeromonadaceae	0.00253688
Cystic fibrosis	Alteromonadaceae	0.00253688
Cystic fibrosis	Anaerovorax	0.00253688
Cystic fibrosis	Bacillaceae	0.00253688
Cystic fibrosis	Bifidobacterium catenulatum	0.00253688
Cystic fibrosis	Cellulomonadaceae	0.00253688
Cystic fibrosis	Clostridiaceae	0.00253688
Cystic fibrosis	Clostridium cocleatum	0.00253688
Cystic fibrosis	Desulfobacteraceae	0.00253688
Cystic fibrosis	Desulfovibrionaceae	0.00253688
Cystic fibrosis	Nitrospiraceae	0.00253688
Cystic fibrosis	Paenibacillaceae	0.00253688
Cystic fibrosis	Peptostreptococcaceae	0.00253688
Cystic fibrosis	Polyangiaceae	0.00253688
Cystic fibrosis	Promicromonosporaceae	0.00253688
Cystic fibrosis	Ruminococcus productus	0.00253688
Cystic fibrosis	Syntrophobacteraceae	0.00253688
Cystic fibrosis	Thiotrichaceae	0.00253688
Constipation Irritable bowel syndrome(IBS)	Lachnospiraceae	0.00252991
Clostridium difficile infection(CDI)	Eubacterium eligens	0.0025282
Clostridium difficile infection(CDI)	Eubacterium rectale	0.0025282
Clostridium difficile infection(CDI)	Faecalibacterium	0.0025282
Clostridium difficile infection(CDI)	Odoribacter	0.0025282
Clostridium difficile infection(CDI)	Phascolarctobacterium	0.0025282
Clostridium difficile infection(CDI)	Roseburia	0.0025282
Clostridium difficile infection(CDI)	Subdoligranulum	0.0025282
Bacterial Vaginosis	Fusobacteriaceae	0.00252761
Bacterial Vaginosis	Veillonellaceae	0.00252761
Clostridium difficile infection(CDI)	Bacteroides	0.00251117
Colorectal carcinoma	Haemophilus	0.00250997
Atopy	Tannerella	0.00250525
Obesity	Pseudomonas	0.00250468
Infectious colitis	Clostridium coccoides	0.00250328
Liver cirrhosis	Pseudomonas	0.00249472
Ileal Crohn's disease(CD)	Betaproteobacteria	0.00249253
Systemic inflammatory response syndrome	Clostridium leptum	0.00249215
Allergic sensitization	Clostridium leptum	0.00248424
Atopic sensitisation	Clostridium leptum	0.00248424
Recurrent wheeze	Clostridium leptum	0.00248424
Atopy	Clostridiales	0.00248043
Infectious colitis	Actinomyces	0.0024788
Infectious colitis	Porphyromonas gingivalis	0.0024788
Infectious colitis	Selenomonas	0.0024788
Infectious colitis	Treponema	0.0024788
Ulcerative colitis	Enterococcus	0.00247827
Liver cirrhosis	Eubacteriaceae	0.00247805
Type 1 diabetes	Enterococcus	0.00247776
Liver cirrhosis	Porphyromonas	0.00247514
COPD	Betaproteobacteria	0.0024649
Inflammatory bowel disease(IBD)	Gammaproteobacteria	0.00246032
Ulcerative colitis	Firmicutes	0.00245801
Liver cirrhosis	Rikenellaceae	0.00244881
Liver cirrhosis	Ruminococcaceae	0.00244881
Irritable bowel syndrome(IBS)	Bacilli	0.00244307
Inflammatory bowel disease(IBD)	Firmicutes	0.00244015
Type 1 diabetes	Actinomyces	0.00243245
Type 1 diabetes	Porphyromonas gingivalis	0.00243245
Type 1 diabetes	Selenomonas	0.00243245
Type 1 diabetes	Treponema	0.00243245
Atopy	Megasphaera	0.00243032
Clostridium difficile infection(CDI)	Gammaproteobacteria	0.00242995
Type 2 diabetes	Alistipes finegoldii	0.00242712
Type 2 diabetes	Alistipes putredinis	0.00242712
Type 2 diabetes	Bacteroides eggerthii	0.00242712
Type 2 diabetes	Bacteroides finegoldii	0.00242712
Type 2 diabetes	Bacteroides sp. D20	0.00242712
Type 2 diabetes	Bilophila	0.00242712
Type 2 diabetes	Bilophila wadsworthia	0.00242712
Type 2 diabetes	Enterococcus faecalis	0.00242712
Type 2 diabetes	Eubacterium hallii	0.00242712
Type 2 diabetes	Holdemania	0.00242712
Type 2 diabetes	Lachnospira	0.00242712
Type 2 diabetes	Lactobacillus salivarius	0.00242712
Type 2 diabetes	Odoribacter splanchnicus	0.00242712
Type 2 diabetes	Parabacteroides distasonis	0.00242712
Type 2 diabetes	Parabacteroides merdae	0.00242712
Type 2 diabetes	Roseburia hominis	0.00242712
Type 2 diabetes	Roseburia intestinalis	0.00242712
Type 2 diabetes	Ruminococcus gnavus	0.00242712
Type 2 diabetes	Streptococcus anginosus	0.00242712
Type 2 diabetes	Streptococcus parasanguinis	0.00242712
Type 2 diabetes	Streptococcus salivarius	0.00242712
Type 2 diabetes	Streptococcus vestibularis	0.00242712
Type 2 diabetes	Veillonella atypica	0.00242712
Type 2 diabetes	Veillonella dispar	0.00242712
Type 2 diabetes	Veillonella parvula	0.00242712
Systemic inflammatory response syndrome	Fusobacteriaceae	0.00241408
Systemic inflammatory response syndrome	Veillonellaceae	0.00241408
Eczema	Bacteroides fragilis	0.0024136
Liver cirrhosis	Actinobacteria	0.00241127
Rheumatoid arthrits	Comamonadaceae	0.00241025
Rheumatoid arthrits	Oxalobacteraceae	0.00241025
Rheumatoid arthrits	Sphingomonadaceae	0.00241025
Colon cancer	Proteobacteria	0.00240627
Infectious colitis	Fusobacteriaceae	0.00240077
Infectious colitis	Veillonellaceae	0.00240077
Infectious colitis	Enterobacteriaceae	0.00239261
Psoriasis	Fusobacterium	0.00238122
Obesity	Collinsella aerofaciens	0.00237908
Ulcerative colitis	Clostridium	0.00237677
Clostridium difficile infection(CDI)	Prevotellaceae	0.00237412
Inflammatory bowel disease(IBD)	Comamonadaceae	0.00237339
Inflammatory bowel disease(IBD)	Oxalobacteraceae	0.00237339
Inflammatory bowel disease(IBD)	Sphingomonadaceae	0.00237339
Ileal Crohn's disease(CD)	Desulfovibrio	0.00237177
Asthma	Gammaproteobacteria	0.00236335
Infectious colitis	Haemophilus	0.00236114
Clostridium difficile infection(CDI)	Veillonella	0.00236102
Ileal Crohn's disease(CD)	Clostridium	0.00236048
COPD	Clostridium coccoides	0.00235548
Liver cirrhosis	Coxiellaceae	0.00235241
Clostridium difficile infection(CDI)	Bacteroides vulgatus	0.00235204
COPD	Actinomyces	0.00234909
COPD	Porphyromonas gingivalis	0.00234909
COPD	Selenomonas	0.00234909
COPD	Treponema	0.00234909
Irritable bowel syndrome(IBS)	Alistipes	0.00234718
Irritable bowel syndrome(IBS)	Parabacteroides	0.00234718
Ulcerative colitis	Comamonadaceae	0.00234604
Ulcerative colitis	Oxalobacteraceae	0.00234604
Ulcerative colitis	Sphingomonadaceae	0.00234604
Infectious colitis	Eubacterium eligens	0.00234397
Infectious colitis	Eubacterium rectale	0.00234397
Infectious colitis	Faecalibacterium	0.00234397
Infectious colitis	Odoribacter	0.00234397
Infectious colitis	Phascolarctobacterium	0.00234397
Infectious colitis	Roseburia	0.00234397
Infectious colitis	Subdoligranulum	0.00234397
Constipation Irritable bowel syndrome(IBS)	Bacilli	0.00234054
Irritable bowel syndrome(IBS)	Clostridium leptum	0.0023338
Type 1 diabetes	Tannerella	0.00233021
Infectious colitis	Lachnospiraceae	0.00233021
COPD	Bacilli	0.00232357
Crohn's disease(CD)	Coprococcus	0.0023176
Crohn's disease(CD)	Dorea	0.0023176
Crohn's disease(CD)	Haemophilus parainfluenzae	0.0023176
Crohn's disease(CD)	Pasteurellaceae	0.0023176
Crohn's disease(CD)	Ruminococcus	0.0023176
Crohn's disease(CD)	Streptococcaceae	0.0023176
COPD	Fusobacterium nucleatum	0.00231645
Crohn's disease(CD)	Lactobacillus	0.00231499
Irritable bowel syndrome(IBS)	Faecalibacterium prausnitzii	0.00231258
Constipation Irritable bowel syndrome(IBS)	Clostridium coccoides	0.0023115
Bacterial Vaginosis	Clostridium leptum	0.00229973
Rheumatoid arthrits	Bacteroides ovatus	0.00229961
Clostridium difficile infection(CDI)	Fusobacteriaceae	0.00229921
Clostridium difficile infection(CDI)	Veillonellaceae	0.00229921
Liver cirrhosis	Aerococcus	0.00229752
Liver cirrhosis	Atopobium	0.00229752
Liver cirrhosis	Atopobium vaginae	0.00229752
Liver cirrhosis	Candidate division TM7	0.00229752
Liver cirrhosis	Eggerthella	0.00229752
Liver cirrhosis	Gardnerella	0.00229752
Liver cirrhosis	Gardnerella vaginalis	0.00229752
Liver cirrhosis	Lactobacillus crispatus	0.00229752
Liver cirrhosis	Lactobacillus iners	0.00229752
Liver cirrhosis	Leptotrichia	0.00229752
Liver cirrhosis	Leptotrichia amnionii	0.00229752
Liver cirrhosis	Mobiluncus	0.00229752
Liver cirrhosis	Olsenella	0.00229752
Liver cirrhosis	Papillibacter	0.00229752
Liver cirrhosis	Porphyromonas uenonis	0.00229752
Liver cirrhosis	Streptobacillus	0.00229752
Constipation Irritable bowel syndrome(IBS)	Fusobacteriaceae	0.00229675
Constipation Irritable bowel syndrome(IBS)	Veillonellaceae	0.00229675
Clostridium difficile infection(CDI)	Bacteroides uniformis	0.00229282
Clostridium difficile infection(CDI)	Bacteroides fragilis	0.00228642
Ileal Crohn's disease(CD)	Acidobacteriaceae	0.00228384
Ileal Crohn's disease(CD)	Aeromonadaceae	0.00228384
Ileal Crohn's disease(CD)	Alteromonadaceae	0.00228384
Ileal Crohn's disease(CD)	Anaerovorax	0.00228384
Ileal Crohn's disease(CD)	Bacillaceae	0.00228384
Ileal Crohn's disease(CD)	Bifidobacterium catenulatum	0.00228384
Ileal Crohn's disease(CD)	Cellulomonadaceae	0.00228384
Ileal Crohn's disease(CD)	Clostridiaceae	0.00228384
Ileal Crohn's disease(CD)	Clostridium cocleatum	0.00228384
Ileal Crohn's disease(CD)	Desulfobacteraceae	0.00228384
Ileal Crohn's disease(CD)	Desulfovibrionaceae	0.00228384
Ileal Crohn's disease(CD)	Nitrospiraceae	0.00228384
Ileal Crohn's disease(CD)	Paenibacillaceae	0.00228384
Ileal Crohn's disease(CD)	Peptostreptococcaceae	0.00228384
Ileal Crohn's disease(CD)	Polyangiaceae	0.00228384
Ileal Crohn's disease(CD)	Promicromonosporaceae	0.00228384
Ileal Crohn's disease(CD)	Ruminococcus productus	0.00228384
Ileal Crohn's disease(CD)	Syntrophobacteraceae	0.00228384
Ileal Crohn's disease(CD)	Thiotrichaceae	0.00228384
Type 1 diabetes	Enterobacter aerogenes	0.00227837
Type 1 diabetes	Enterobacter hormaechei	0.00227837
Type 1 diabetes	Klebsiella pneumoniae	0.00227837
Type 1 diabetes	Shigella dysenteriae	0.00227837
Asthma	Actinomyces	0.00227755
Asthma	Porphyromonas gingivalis	0.00227755
Asthma	Selenomonas	0.00227755
Asthma	Treponema	0.00227755
Constipation Irritable bowel syndrome(IBS)	Bacteroides vulgatus	0.00227639
Type 2 diabetes	Lysobacter	0.00227372
Type 2 diabetes	Rickettsiales	0.00227372
Type 2 diabetes	Streptococcus mitis	0.00227372
Type 2 diabetes	Xanthomonas	0.00227372
Colorectal carcinoma	Proteobacteria	0.00226855
Psoriasis	Enterobacteriaceae	0.00226496
Constipation Irritable bowel syndrome(IBS)	Haemophilus	0.00226083
Necrotizing Enterocolitis	Acidobacteriaceae	0.0022606
Necrotizing Enterocolitis	Aeromonadaceae	0.0022606
Necrotizing Enterocolitis	Alteromonadaceae	0.0022606
Necrotizing Enterocolitis	Anaerovorax	0.0022606
Necrotizing Enterocolitis	Bacillaceae	0.0022606
Necrotizing Enterocolitis	Bifidobacterium catenulatum	0.0022606
Necrotizing Enterocolitis	Cellulomonadaceae	0.0022606
Necrotizing Enterocolitis	Clostridiaceae	0.0022606
Necrotizing Enterocolitis	Clostridium cocleatum	0.0022606
Necrotizing Enterocolitis	Desulfobacteraceae	0.0022606
Necrotizing Enterocolitis	Desulfovibrionaceae	0.0022606
Necrotizing Enterocolitis	Nitrospiraceae	0.0022606
Necrotizing Enterocolitis	Paenibacillaceae	0.0022606
Necrotizing Enterocolitis	Peptostreptococcaceae	0.0022606
Necrotizing Enterocolitis	Polyangiaceae	0.0022606
Necrotizing Enterocolitis	Promicromonosporaceae	0.0022606
Necrotizing Enterocolitis	Ruminococcus productus	0.0022606
Necrotizing Enterocolitis	Syntrophobacteraceae	0.0022606
Necrotizing Enterocolitis	Thiotrichaceae	0.0022606
Ulcerative colitis	Clostridium leptum	0.0022547
Allergic sensitization	Coxiellaceae	0.00225279
Atopic sensitisation	Coxiellaceae	0.00225279
Recurrent wheeze	Coxiellaceae	0.00225279
Irritable bowel syndrome(IBS)	Stenotrophomonas maltophilia	0.00224953
Constipation Irritable bowel syndrome(IBS)	Eubacterium eligens	0.00224369
Constipation Irritable bowel syndrome(IBS)	Eubacterium rectale	0.00224369
Constipation Irritable bowel syndrome(IBS)	Faecalibacterium	0.00224369
Constipation Irritable bowel syndrome(IBS)	Odoribacter	0.00224369
Constipation Irritable bowel syndrome(IBS)	Phascolarctobacterium	0.00224369
Constipation Irritable bowel syndrome(IBS)	Roseburia	0.00224369
Constipation Irritable bowel syndrome(IBS)	Subdoligranulum	0.00224369
Clostridium difficile infection(CDI)	Faecalibacterium prausnitzii	0.00224152
Type 2 diabetes	Bifidobacterium	0.002233
Liver cirrhosis	Prevotellaceae	0.0022298
Type 1 diabetes	Alistipes finegoldii	0.00222797
Type 1 diabetes	Alistipes putredinis	0.00222797
Type 1 diabetes	Bacteroides eggerthii	0.00222797
Type 1 diabetes	Bacteroides finegoldii	0.00222797
Type 1 diabetes	Bacteroides sp. D20	0.00222797
Type 1 diabetes	Bilophila	0.00222797
Type 1 diabetes	Bilophila wadsworthia	0.00222797
Type 1 diabetes	Enterococcus faecalis	0.00222797
Type 1 diabetes	Eubacterium hallii	0.00222797
Type 1 diabetes	Holdemania	0.00222797
Type 1 diabetes	Lachnospira	0.00222797
Type 1 diabetes	Lactobacillus salivarius	0.00222797
Type 1 diabetes	Odoribacter splanchnicus	0.00222797
Type 1 diabetes	Parabacteroides distasonis	0.00222797
Type 1 diabetes	Parabacteroides merdae	0.00222797
Type 1 diabetes	Roseburia hominis	0.00222797
Type 1 diabetes	Roseburia intestinalis	0.00222797
Type 1 diabetes	Ruminococcus gnavus	0.00222797
Type 1 diabetes	Streptococcus anginosus	0.00222797
Type 1 diabetes	Streptococcus parasanguinis	0.00222797
Type 1 diabetes	Streptococcus salivarius	0.00222797
Type 1 diabetes	Streptococcus vestibularis	0.00222797
Type 1 diabetes	Veillonella atypica	0.00222797
Type 1 diabetes	Veillonella dispar	0.00222797
Type 1 diabetes	Veillonella parvula	0.00222797
Crohn's disease(CD)	Fusobacteria	0.00222739
Rheumatoid arthrits	Faecalibacterium prausnitzii	0.00221869
Type 2 diabetes	Bacteroides uniformis	0.00221846
Irritable bowel syndrome(IBS)	Firmicutes	0.0022143
Irritable bowel syndrome(IBS)	Klebsiella	0.00221292
Infectious colitis	Bacteroides vulgatus	0.00221256
Constipation Irritable bowel syndrome(IBS)	Propionibacterium	0.00221208
Constipation Irritable bowel syndrome(IBS)	Propionibacterium acnes	0.00221208
Atopy	Porphyromonas	0.00220224
Systemic inflammatory response syndrome	Acidobacteriaceae	0.00220051
Systemic inflammatory response syndrome	Aeromonadaceae	0.00220051
Systemic inflammatory response syndrome	Alteromonadaceae	0.00220051
Systemic inflammatory response syndrome	Anaerovorax	0.00220051
Systemic inflammatory response syndrome	Bacillaceae	0.00220051
Systemic inflammatory response syndrome	Bifidobacterium catenulatum	0.00220051
Systemic inflammatory response syndrome	Cellulomonadaceae	0.00220051
Systemic inflammatory response syndrome	Clostridiaceae	0.00220051
Systemic inflammatory response syndrome	Clostridium cocleatum	0.00220051
Systemic inflammatory response syndrome	Desulfobacteraceae	0.00220051
Systemic inflammatory response syndrome	Desulfovibrionaceae	0.00220051
Systemic inflammatory response syndrome	Nitrospiraceae	0.00220051
Systemic inflammatory response syndrome	Paenibacillaceae	0.00220051
Systemic inflammatory response syndrome	Peptostreptococcaceae	0.00220051
Systemic inflammatory response syndrome	Polyangiaceae	0.00220051
Systemic inflammatory response syndrome	Promicromonosporaceae	0.00220051
Systemic inflammatory response syndrome	Ruminococcus productus	0.00220051
Systemic inflammatory response syndrome	Syntrophobacteraceae	0.00220051
Systemic inflammatory response syndrome	Thiotrichaceae	0.00220051
Infectious colitis	Betaproteobacteria	0.00219989
Ulcerative colitis	Gammaproteobacteria	0.00219628
Atopy	Pseudomonas	0.00219391
Ileal Crohn's disease(CD)	Clostridia	0.00219258
Asthma	Firmicutes	0.00219022
Ileal Crohn's disease(CD)	Coprococcus	0.0021901
Ileal Crohn's disease(CD)	Dorea	0.0021901
Ileal Crohn's disease(CD)	Haemophilus parainfluenzae	0.0021901
Ileal Crohn's disease(CD)	Pasteurellaceae	0.0021901
Ileal Crohn's disease(CD)	Ruminococcus	0.0021901
Ileal Crohn's disease(CD)	Streptococcaceae	0.0021901
Ileal Crohn's disease(CD)	Verrucomicrobiaceae	0.00218417
Periodontal	Bacilli	0.00218223
Clostridium difficile infection(CDI)	Fusobacterium nucleatum	0.00217212
Necrotizing Enterocolitis	Haemophilus	0.00216271
Ulcerative colitis	Faecalibacterium prausnitzii	0.00215648
Diarrhea Irritable bowel syndrome(IBS)	Proteobacteria	0.00215285
Constipation Irritable bowel syndrome(IBS)	Tannerella	0.00215026
Type 2 diabetes	Bacteroides ovatus	0.00214891
Rheumatoid arthrits	Clostridium	0.00214654
Clostridium difficile infection(CDI)	Enterobacteriaceae	0.00214465
Atopy	Bacteroidales	0.00214323
Atopy	Enterococcus faecium	0.00214323
Atopy	Erysipelotrichales	0.00214323
Inflammatory bowel disease(IBD)	Bacteroides ovatus	0.00214296
Infectious colitis	Megasphaera	0.0021422
Clostridium difficile infection(CDI)	Tannerella	0.0021393
Irritable bowel syndrome(IBS)	Bacteroides uniformis	0.00213502
Type 1 diabetes	Enterobacteriaceae	0.00212735
Atopy	Shuttleworthia	0.00212731
Colorectal carcinoma	Comamonadaceae	0.00212151
Colorectal carcinoma	Oxalobacteraceae	0.00212151
Colorectal carcinoma	Sphingomonadaceae	0.00212151
Asthma	Citrobacter	0.00211434
Cystic fibrosis	Collinsella aerofaciens	0.00211407
Allergic sensitization	Clostridiales	0.0021123
Atopic sensitisation	Clostridiales	0.0021123
Recurrent wheeze	Clostridiales	0.0021123
Crohn's disease(CD)	Klebsiella	0.00211074
Clostridium difficile infection(CDI)	Haemophilus	0.00210695
Clostridium difficile infection(CDI)	Fusobacterium	0.00210639
Allergic sensitization	Fusobacteriaceae	0.00210621
Atopic sensitisation	Fusobacteriaceae	0.00210621
Recurrent wheeze	Fusobacteriaceae	0.00210621
Allergic sensitization	Veillonellaceae	0.00210621
Atopic sensitisation	Veillonellaceae	0.00210621
Recurrent wheeze	Veillonellaceae	0.00210621
Irritable bowel syndrome(IBS)	Tannerella	0.00210385
Atopy	Fusobacteria	0.00209921
Ileal Crohn's disease(CD)	Alistipes finegoldii	0.00209636
Ileal Crohn's disease(CD)	Alistipes putredinis	0.00209636
Ileal Crohn's disease(CD)	Bacteroides eggerthii	0.00209636
Ileal Crohn's disease(CD)	Bacteroides finegoldii	0.00209636
Ileal Crohn's disease(CD)	Bacteroides sp. D20	0.00209636
Ileal Crohn's disease(CD)	Bilophila	0.00209636
Ileal Crohn's disease(CD)	Bilophila wadsworthia	0.00209636
Ileal Crohn's disease(CD)	Enterococcus faecalis	0.00209636
Ileal Crohn's disease(CD)	Eubacterium hallii	0.00209636
Ileal Crohn's disease(CD)	Holdemania	0.00209636
Ileal Crohn's disease(CD)	Lachnospira	0.00209636
Ileal Crohn's disease(CD)	Lactobacillus salivarius	0.00209636
Ileal Crohn's disease(CD)	Odoribacter splanchnicus	0.00209636
Ileal Crohn's disease(CD)	Parabacteroides distasonis	0.00209636
Ileal Crohn's disease(CD)	Parabacteroides merdae	0.00209636
Ileal Crohn's disease(CD)	Roseburia hominis	0.00209636
Ileal Crohn's disease(CD)	Roseburia intestinalis	0.00209636
Ileal Crohn's disease(CD)	Ruminococcus gnavus	0.00209636
Ileal Crohn's disease(CD)	Streptococcus anginosus	0.00209636
Ileal Crohn's disease(CD)	Streptococcus parasanguinis	0.00209636
Ileal Crohn's disease(CD)	Streptococcus salivarius	0.00209636
Ileal Crohn's disease(CD)	Streptococcus vestibularis	0.00209636
Ileal Crohn's disease(CD)	Veillonella atypica	0.00209636
Ileal Crohn's disease(CD)	Veillonella dispar	0.00209636
Ileal Crohn's disease(CD)	Veillonella parvula	0.00209636
Atopy	Fusobacteriaceae	0.00209312
Atopy	Veillonellaceae	0.00209312
Systemic inflammatory response syndrome	Bacteroides vulgatus	0.00209216
Atopy	Actinobacteria	0.00208505
Periodontal	Lactobacillus	0.00208428
Ulcerative colitis	Pseudomonas	0.0020756
Colon cancer	Lysobacter	0.00206957
Colon cancer	Rickettsiales	0.00206957
Colon cancer	Streptococcus mitis	0.00206957
Colon cancer	Xanthomonas	0.00206957
Type 1 diabetes	Fusobacteriaceae	0.00206938
Type 1 diabetes	Veillonellaceae	0.00206938
Infectious colitis	Alistipes	0.00206186
Infectious colitis	Parabacteroides	0.00206186
Clostridium difficile infection(CDI)	Clostridium leptum	0.00205744
Systemic inflammatory response syndrome	Bacteroides ovatus	0.00205604
Liver cirrhosis	Bacteroides fragilis	0.00205447
Irritable bowel syndrome(IBS)	Bacteroidales	0.00205159
Irritable bowel syndrome(IBS)	Enterococcus faecium	0.00205159
Irritable bowel syndrome(IBS)	Erysipelotrichales	0.00205159
Systemic inflammatory response syndrome	Clostridiales	0.00205073
Irritable bowel syndrome(IBS)	Lactobacillus	0.00204366
Atopy	Alistipes finegoldii	0.00204302
Atopy	Alistipes putredinis	0.00204302
Atopy	Bacteroides eggerthii	0.00204302
Atopy	Bacteroides finegoldii	0.00204302
Atopy	Bacteroides sp. D20	0.00204302
Atopy	Bilophila	0.00204302
Atopy	Bilophila wadsworthia	0.00204302
Atopy	Enterococcus faecalis	0.00204302
Atopy	Eubacterium hallii	0.00204302
Atopy	Holdemania	0.00204302
Atopy	Lachnospira	0.00204302
Atopy	Lactobacillus salivarius	0.00204302
Atopy	Odoribacter splanchnicus	0.00204302
Atopy	Parabacteroides distasonis	0.00204302
Atopy	Parabacteroides merdae	0.00204302
Atopy	Roseburia hominis	0.00204302
Atopy	Roseburia intestinalis	0.00204302
Atopy	Ruminococcus gnavus	0.00204302
Atopy	Streptococcus anginosus	0.00204302
Atopy	Streptococcus parasanguinis	0.00204302
Atopy	Streptococcus salivarius	0.00204302
Atopy	Streptococcus vestibularis	0.00204302
Atopy	Veillonella atypica	0.00204302
Atopy	Veillonella dispar	0.00204302
Atopy	Veillonella parvula	0.00204302
Clostridium difficile infection(CDI)	Coxiellaceae	0.00203679
Inflammatory bowel disease(IBD)	Pseudomonas	0.00203406
Infectious colitis	Streptococcus	0.0020319
Clostridium difficile infection(CDI)	Streptococcus	0.00203156
Clostridium difficile infection(CDI)	Bacteroides ovatus	0.00202991
Type 1 diabetes	Bacilli	0.00202821
Asthma	Klebsiella	0.0020276
Crohn's disease(CD)	Actinobacteria	0.00202437
Clostridium difficile infection(CDI)	Clostridium	0.00202049
Ileal Crohn's disease(CD)	Bacteroidaceae	0.00202009
Crohn's disease(CD)	Proteobacteria	0.00201573
Inflammatory bowel disease(IBD)	Citrobacter	0.00201241
Irritable bowel syndrome(IBS)	Citrobacter	0.00200554
Constipation Irritable bowel syndrome(IBS)	Faecalibacterium prausnitzii	0.00200223
Irritable bowel syndrome(IBS)	Rikenellaceae	0.00200216
Irritable bowel syndrome(IBS)	Ruminococcaceae	0.00200216
Ileal Crohn's disease(CD)	Porphyromonadaceae	0.00199467
COPD	Clostridia	0.00199074
Type 1 diabetes	Faecalibacterium prausnitzii	0.00198907
Type 2 diabetes	Haemophilus	0.00198722
Constipation Irritable bowel syndrome(IBS)	Alistipes	0.00198624
Constipation Irritable bowel syndrome(IBS)	Parabacteroides	0.00198624
Rheumatoid arthrits	Bacteroides vulgatus	0.00198003
Infectious colitis	Proteobacteria	0.00197917
Clostridium difficile infection(CDI)	Acetonema	0.00197485
Clostridium difficile infection(CDI)	Actinobacillus	0.00197485
Clostridium difficile infection(CDI)	Aggregatibacter	0.00197485
Clostridium difficile infection(CDI)	Akkermansia	0.00197485
Clostridium difficile infection(CDI)	Anaerofilum	0.00197485
Clostridium difficile infection(CDI)	Anaerostipes	0.00197485
Clostridium difficile infection(CDI)	Anaerotruncus	0.00197485
Clostridium difficile infection(CDI)	Bacillus	0.00197485
Clostridium difficile infection(CDI)	Bacterium 08.96.4	0.00197485
Clostridium difficile infection(CDI)	Bacterium ASF500	0.00197485
Clostridium difficile infection(CDI)	Bacterium B4C2-5	0.00197485
Clostridium difficile infection(CDI)	Bacterium Ba2	0.00197485
Clostridium difficile infection(CDI)	Bacterium C15	0.00197485
Clostridium difficile infection(CDI)	Bacterium G100VIII	0.00197485
Clostridium difficile infection(CDI)	Bacterium ic1214	0.00197485
Clostridium difficile infection(CDI)	Bacterium ic1258	0.00197485
Clostridium difficile infection(CDI)	Bacterium ic1292	0.00197485
Clostridium difficile infection(CDI)	Bacterium ic1296	0.00197485
Clostridium difficile infection(CDI)	Bacterium ic1311	0.00197485
Clostridium difficile infection(CDI)	Bacterium ic1379	0.00197485
Clostridium difficile infection(CDI)	Bacterium ic1391	0.00197485
Clostridium difficile infection(CDI)	Bacterium MB7-1	0.00197485
Clostridium difficile infection(CDI)	Bacterium mpn-isolate group 19	0.00197485
Clostridium difficile infection(CDI)	Bacterium mpn-isolate group 22	0.00197485
Clostridium difficile infection(CDI)	Bacterium mpn-isolate group 24	0.00197485
Clostridium difficile infection(CDI)	Bacterium mpn-isolate group 27	0.00197485
Clostridium difficile infection(CDI)	Bacterium mpn-isolate group 5	0.00197485
Clostridium difficile infection(CDI)	Bacterium 'New Zealand B'	0.00197485
Clostridium difficile infection(CDI)	Bacterium str. 31285	0.00197485
Clostridium difficile infection(CDI)	Bacterium YE62	0.00197485
Clostridium difficile infection(CDI)	Bacterium YE64	0.00197485
Clostridium difficile infection(CDI)	Bacteroidaceae bacterium Smarlab 3301643	0.00197485
Clostridium difficile infection(CDI)	Bacteroides sp. CJ78	0.00197485
Clostridium difficile infection(CDI)	Bacteroides thetaiotaomicron	0.00197485
Clostridium difficile infection(CDI)	Bovine rumen bacterium JPR13	0.00197485
Clostridium difficile infection(CDI)	Brenneria	0.00197485
Clostridium difficile infection(CDI)	Burkholderiales bacterium Smarlab 3302047	0.00197485
Clostridium difficile infection(CDI)	Butyrate-producing bacterium ART55/1	0.00197485
Clostridium difficile infection(CDI)	Butyrate-producing bacterium L1-810	0.00197485
Clostridium difficile infection(CDI)	Butyrate-producing bacterium L1-952	0.00197485
Clostridium difficile infection(CDI)	Butyrate-producing bacterium L2-50	0.00197485
Clostridium difficile infection(CDI)	Butyrate-producing bacterium M104/1	0.00197485
Clostridium difficile infection(CDI)	Butyrate-producing bacterium M21/2	0.00197485
Clostridium difficile infection(CDI)	Butyrate-producing bacterium M50/1	0.00197485
Clostridium difficile infection(CDI)	Butyrate-producing bacterium P607	0.00197485
Clostridium difficile infection(CDI)	Butyrate-producing bacterium PH05YB02	0.00197485
Clostridium difficile infection(CDI)	Butyrate-producing bacterium Ph07AY02	0.00197485
Clostridium difficile infection(CDI)	Butyrate-producing bacterium PH07AY3	0.00197485
Clostridium difficile infection(CDI)	Butyrate-producing bacterium PH07AY5	0.00197485
Clostridium difficile infection(CDI)	Butyrate-producing bacterium PH07BY04	0.00197485
Clostridium difficile infection(CDI)	Butyrate-producing bacterium SL6/1/1	0.00197485
Clostridium difficile infection(CDI)	Butyrate-producing bacterium SM4/1	0.00197485
Clostridium difficile infection(CDI)	Butyrate-producing bacterium SR1/1	0.00197485
Clostridium difficile infection(CDI)	Butyrate-producing bacterium SR1/5	0.00197485
Clostridium difficile infection(CDI)	Butyrate-producing bacterium SS2/1	0.00197485
Clostridium difficile infection(CDI)	Butyrate-producing bacterium SSC/2	0.00197485
Clostridium difficile infection(CDI)	Butyrate-producing bacterium T2-132	0.00197485
Clostridium difficile infection(CDI)	Clostridia bacterium TSW07CA7	0.00197485
Clostridium difficile infection(CDI)	Clostridiaceae bacterium bSSV31	0.00197485
Clostridium difficile infection(CDI)	Clostridiaceae bacterium LEMV63	0.00197485
Clostridium difficile infection(CDI)	Clostridiaceae bacterium SH032	0.00197485
Clostridium difficile infection(CDI)	Clostridiaceae bacterium SK061	0.00197485
Clostridium difficile infection(CDI)	Clostridiales bacterium 80/3	0.00197485
Clostridium difficile infection(CDI)	Clostridiales bacterium A2-162	0.00197485
Clostridium difficile infection(CDI)	Clostridiales bacterium AHT16	0.00197485
Clostridium difficile infection(CDI)	Clostridiales bacterium L2-14	0.00197485
Clostridium difficile infection(CDI)	Clostridium innocuum	0.00197485
Clostridium difficile infection(CDI)	Clostridium ramosum	0.00197485
Clostridium difficile infection(CDI)	Clostridium spiroforme	0.00197485
Clostridium difficile infection(CDI)	Collinsella	0.00197485
Clostridium difficile infection(CDI)	Coprobacillus	0.00197485
Clostridium difficile infection(CDI)	Cronobacter	0.00197485
Clostridium difficile infection(CDI)	Dehalobacterium	0.00197485
Clostridium difficile infection(CDI)	Desulfotomaculum	0.00197485
Clostridium difficile infection(CDI)	Dialister	0.00197485
Clostridium difficile infection(CDI)	Dysgonomonas	0.00197485
Clostridium difficile infection(CDI)	Edwardsiella	0.00197485
Clostridium difficile infection(CDI)	Enterobacter	0.00197485
Clostridium difficile infection(CDI)	Erwinia	0.00197485
Clostridium difficile infection(CDI)	Erysipelothrix	0.00197485
Clostridium difficile infection(CDI)	Escherichia	0.00197485
Clostridium difficile infection(CDI)	Eubacterium tortuosum	0.00197485
Clostridium difficile infection(CDI)	Firmicutes bacterium EG14	0.00197485
Clostridium difficile infection(CDI)	Firmicutes str. C29	0.00197485
Clostridium difficile infection(CDI)	Gram-negative bacterium cL10-2b-4	0.00197485
Clostridium difficile infection(CDI)	Hafnia	0.00197485
Clostridium difficile infection(CDI)	Human intestinal firmicute CB47	0.00197485
Clostridium difficile infection(CDI)	Human intestinal firmicute CO13	0.00197485
Clostridium difficile infection(CDI)	Human intestinal firmicute CO19	0.00197485
Clostridium difficile infection(CDI)	Human intestinal firmicute CO2	0.00197485
Clostridium difficile infection(CDI)	Human intestinal firmicute CO35	0.00197485
Clostridium difficile infection(CDI)	Human intestinal firmicute CO4	0.00197485
Clostridium difficile infection(CDI)	Human intestinal firmicute CS26	0.00197485
Clostridium difficile infection(CDI)	Lachnobacterium	0.00197485
Clostridium difficile infection(CDI)	Lachnospiraceae bacterium A2	0.00197485
Clostridium difficile infection(CDI)	Lactococcus	0.00197485
Clostridium difficile infection(CDI)	Mannheimia	0.00197485
Clostridium difficile infection(CDI)	Mastodon intestinal bacterium AN-22-6	0.00197485
Clostridium difficile infection(CDI)	Mogibacterium	0.00197485
Clostridium difficile infection(CDI)	Oligella	0.00197485
Clostridium difficile infection(CDI)	Oscillibacter	0.00197485
Clostridium difficile infection(CDI)	Oscillospira	0.00197485
Clostridium difficile infection(CDI)	Oscillospiraceae bacterium NML 061048	0.00197485
Clostridium difficile infection(CDI)	Pantoea	0.00197485
Clostridium difficile infection(CDI)	Pasteurella	0.00197485
Clostridium difficile infection(CDI)	Pectobacterium	0.00197485
Clostridium difficile infection(CDI)	Peptostreptococcus	0.00197485
Clostridium difficile infection(CDI)	Pusillimonas	0.00197485
Clostridium difficile infection(CDI)	Rumen bacterium 8/94-32	0.00197485
Clostridium difficile infection(CDI)	Rumen bacterium R-7	0.00197485
Clostridium difficile infection(CDI)	Rumen bacterium R-9	0.00197485
Clostridium difficile infection(CDI)	Salmonella	0.00197485
Clostridium difficile infection(CDI)	Segmented filamentous bacterium	0.00197485
Clostridium difficile infection(CDI)	Serratia	0.00197485
Clostridium difficile infection(CDI)	Shigella	0.00197485
Clostridium difficile infection(CDI)	Solobacterium	0.00197485
Clostridium difficile infection(CDI)	Sutterella	0.00197485
Clostridium difficile infection(CDI)	Swine fecal bacterium FPC67	0.00197485
Clostridium difficile infection(CDI)	Swine fecal bacterium FPC70	0.00197485
Clostridium difficile infection(CDI)	Swine fecal bacterium RF3E-Xyl1	0.00197485
Clostridium difficile infection(CDI)	Swine fecal bacterium SD-Pec1	0.00197485
Clostridium difficile infection(CDI)	Swine manure pit bacterium PPC108	0.00197485
Clostridium difficile infection(CDI)	Tenericutes	0.00197485
Clostridium difficile infection(CDI)	Terrahaemophilus	0.00197485
Clostridium difficile infection(CDI)	Unidentified bacterium ZF3	0.00197485
Clostridium difficile infection(CDI)	Verrucomicrobia	0.00197485
Clostridium difficile infection(CDI)	Verrucomicrobia bacterium MS-F-88	0.00197485
Clostridium difficile infection(CDI)	Vibrio	0.00197485
Clostridium difficile infection(CDI)	Yersinia	0.00197485
Psoriasis	Veillonella	0.00197204
Clostridium difficile infection(CDI)	Fusobacteria	0.00197007
Constipation Irritable bowel syndrome(IBS)	Megasphaera	0.00196933
Inflammatory bowel disease(IBD)	Bacteroides vulgatus	0.0019681
Clostridium difficile infection(CDI)	Megasphaera	0.00196768
Ileal Crohn's disease(CD)	Eubacterium	0.0019654
Clostridium difficile infection(CDI)	Clostridia	0.00196034
Irritable bowel syndrome(IBS)	Staphylococcus	0.00195912
Ulcerative colitis	Bacteroides fragilis	0.00195559
COPD	Clostridium	0.00194778
Systemic inflammatory response syndrome	Faecalibacterium prausnitzii	0.00194022
Rheumatoid arthrits	Lachnospiraceae	0.00194
Irritable bowel syndrome(IBS)	Eubacterium eligens	0.00193624
Irritable bowel syndrome(IBS)	Eubacterium rectale	0.00193624
Irritable bowel syndrome(IBS)	Faecalibacterium	0.00193624
Irritable bowel syndrome(IBS)	Odoribacter	0.00193624
Irritable bowel syndrome(IBS)	Phascolarctobacterium	0.00193624
Irritable bowel syndrome(IBS)	Roseburia	0.00193624
Irritable bowel syndrome(IBS)	Subdoligranulum	0.00193624
Constipation Irritable bowel syndrome(IBS)	Streptococcus	0.00193303
Ileal Crohn's disease(CD)	Alistipes	0.00193218
Ileal Crohn's disease(CD)	Parabacteroides	0.00193218
Irritable bowel syndrome(IBS)	Fusobacterium	0.00192289
Inflammatory bowel disease(IBD)	Klebsiella	0.00192137
Atopic dermatitis	Bacteroidetes	0.00192041
Periodontal	Eubacterium eligens	0.00191921
Periodontal	Eubacterium rectale	0.00191921
Periodontal	Faecalibacterium	0.00191921
Periodontal	Odoribacter	0.00191921
Periodontal	Phascolarctobacterium	0.00191921
Periodontal	Roseburia	0.00191921
Periodontal	Subdoligranulum	0.00191921
Bacterial Vaginosis	Bacteroidetes	0.00191264
Bacterial Vaginosis	Burkholderia	0.00191169
Type 1 diabetes	Bacteroidales	0.00191079
Type 1 diabetes	Enterococcus faecium	0.00191079
Type 1 diabetes	Erysipelotrichales	0.00191079
Type 1 diabetes	Gammaproteobacteria	0.00191042
Ileal Crohn's disease(CD)	Fusobacterium nucleatum	0.00190695
Rheumatoid arthrits	Bacteroides uniformis	0.00190573
Atopy	Streptococcus	0.00190441
Ileal Crohn's disease(CD)	Collinsella aerofaciens	0.0019032
Ileal Crohn's disease(CD)	Eubacteriaceae	0.00189992
Ulcerative colitis	Clostridia	0.00189695
Diarrhea Irritable bowel syndrome(IBS)	Bacteroides fragilis	0.00189644
Crohn's disease(CD)	Eubacterium eligens	0.0018964
Crohn's disease(CD)	Eubacterium rectale	0.0018964
Crohn's disease(CD)	Faecalibacterium	0.0018964
Crohn's disease(CD)	Odoribacter	0.0018964
Crohn's disease(CD)	Phascolarctobacterium	0.0018964
Crohn's disease(CD)	Roseburia	0.0018964
Crohn's disease(CD)	Subdoligranulum	0.0018964
Periodontal	Coprococcus	0.00188617
Periodontal	Dorea	0.00188617
Periodontal	Haemophilus parainfluenzae	0.00188617
Periodontal	Pasteurellaceae	0.00188617
Periodontal	Ruminococcus	0.00188617
Periodontal	Streptococcaceae	0.00188617
Type 1 diabetes	Coprococcus	0.00188522
Type 1 diabetes	Dorea	0.00188522
Type 1 diabetes	Haemophilus parainfluenzae	0.00188522
Type 1 diabetes	Pasteurellaceae	0.00188522
Type 1 diabetes	Ruminococcus	0.00188522
Type 1 diabetes	Streptococcaceae	0.00188522
Crohn's disease(CD)	Shuttleworthia	0.00188475
Necrotizing Enterocolitis	Collinsella aerofaciens	0.00188384
Crohn's disease(CD)	Tannerella	0.00188169
Irritable bowel syndrome(IBS)	Prevotella	0.00187938
Inflammatory bowel disease(IBD)	Rikenellaceae	0.00187937
Inflammatory bowel disease(IBD)	Ruminococcaceae	0.00187937
Liver cirrhosis	Staphylococcus	0.00187937
Type 2 diabetes	Bacteroides vulgatus	0.00187422
Clostridium difficile infection(CDI)	Propionibacterium	0.00187278
Clostridium difficile infection(CDI)	Propionibacterium acnes	0.00187278
Colorectal carcinoma	Alistipes finegoldii	0.00187201
Colorectal carcinoma	Alistipes putredinis	0.00187201
Colorectal carcinoma	Bacteroides eggerthii	0.00187201
Colorectal carcinoma	Bacteroides finegoldii	0.00187201
Colorectal carcinoma	Bacteroides sp. D20	0.00187201
Colorectal carcinoma	Bilophila	0.00187201
Colorectal carcinoma	Bilophila wadsworthia	0.00187201
Colorectal carcinoma	Enterococcus faecalis	0.00187201
Colorectal carcinoma	Eubacterium hallii	0.00187201
Colorectal carcinoma	Holdemania	0.00187201
Colorectal carcinoma	Lachnospira	0.00187201
Colorectal carcinoma	Lactobacillus salivarius	0.00187201
Colorectal carcinoma	Odoribacter splanchnicus	0.00187201
Colorectal carcinoma	Parabacteroides distasonis	0.00187201
Colorectal carcinoma	Parabacteroides merdae	0.00187201
Colorectal carcinoma	Roseburia hominis	0.00187201
Colorectal carcinoma	Roseburia intestinalis	0.00187201
Colorectal carcinoma	Ruminococcus gnavus	0.00187201
Colorectal carcinoma	Streptococcus anginosus	0.00187201
Colorectal carcinoma	Streptococcus parasanguinis	0.00187201
Colorectal carcinoma	Streptococcus salivarius	0.00187201
Colorectal carcinoma	Streptococcus vestibularis	0.00187201
Colorectal carcinoma	Veillonella atypica	0.00187201
Colorectal carcinoma	Veillonella dispar	0.00187201
Colorectal carcinoma	Veillonella parvula	0.00187201
Obesity	Gammaproteobacteria	0.00186931
Rheumatoid arthrits	Lactobacillus	0.00186857
Inflammatory bowel disease(IBD)	Bacteroides uniformis	0.0018681
Systemic inflammatory response syndrome	Bacteroides uniformis	0.00186798
Infectious colitis	Lactobacillus	0.0018661
Rheumatoid arthrits	Burkholderia	0.00186565
Systemic inflammatory response syndrome	Clostridium coccoides	0.00186387
COPD	Clostridium difficile	0.00185989
Ileal Crohn's disease(CD)	Bacteroides	0.00185789
Atopy	Clostridium leptum	0.00185547
Ulcerative colitis	Citrobacter	0.00185145
Ileal Crohn's disease(CD)	Rikenellaceae	0.00185009
Ileal Crohn's disease(CD)	Ruminococcaceae	0.00185009
Psoriasis	Fusobacterium nucleatum	0.00184592
Eczema	Burkholderia	0.00184387
Irritable bowel syndrome(IBS)	Clostridium	0.00184278
Infectious colitis	Porphyromonas	0.00184199
Liver cirrhosis	Shuttleworthia	0.00184179
Irritable bowel syndrome(IBS)	Megasphaera	0.0018397
Crohn's disease(CD)	Eubacterium	0.00183844
Irritable bowel syndrome(IBS)	Bacteroides ovatus	0.00183429
Systemic inflammatory response syndrome	Collinsella aerofaciens	0.00183376
Bacterial Vaginosis	Propionibacterium	0.00183296
Bacterial Vaginosis	Propionibacterium acnes	0.00183296
Infectious colitis	Fusobacteria	0.00182986
Guttate psoriasis	Escherichia coli	0.00182857
COPD	Actinobacteria	0.00182727
Colorectal carcinoma	Propionibacterium	0.00182691
Colorectal carcinoma	Propionibacterium acnes	0.00182691
Cystic fibrosis	Betaproteobacteria	0.0018239
Ileal Crohn's disease(CD)	Bacteroidetes	0.00181848
Periodontal	Fusobacteriaceae	0.00181745
Periodontal	Veillonellaceae	0.00181745
Ileal Crohn's disease(CD)	Lactobacillus	0.00181714
Liver cirrhosis	Burkholderia	0.00181475
Infectious colitis	Bacteroides uniformis	0.00181353
Type 2 diabetes	Lachnospiraceae	0.00181344
Bacterial Vaginosis	Alistipes finegoldii	0.00180922
Bacterial Vaginosis	Alistipes putredinis	0.00180922
Bacterial Vaginosis	Bacteroides eggerthii	0.00180922
Bacterial Vaginosis	Bacteroides finegoldii	0.00180922
Bacterial Vaginosis	Bacteroides sp. D20	0.00180922
Bacterial Vaginosis	Bilophila	0.00180922
Bacterial Vaginosis	Bilophila wadsworthia	0.00180922
Bacterial Vaginosis	Enterococcus faecalis	0.00180922
Bacterial Vaginosis	Eubacterium hallii	0.00180922
Bacterial Vaginosis	Holdemania	0.00180922
Bacterial Vaginosis	Lachnospira	0.00180922
Bacterial Vaginosis	Lactobacillus salivarius	0.00180922
Bacterial Vaginosis	Odoribacter splanchnicus	0.00180922
Bacterial Vaginosis	Parabacteroides distasonis	0.00180922
Bacterial Vaginosis	Parabacteroides merdae	0.00180922
Bacterial Vaginosis	Roseburia hominis	0.00180922
Bacterial Vaginosis	Roseburia intestinalis	0.00180922
Bacterial Vaginosis	Ruminococcus gnavus	0.00180922
Bacterial Vaginosis	Streptococcus anginosus	0.00180922
Bacterial Vaginosis	Streptococcus parasanguinis	0.00180922
Bacterial Vaginosis	Streptococcus salivarius	0.00180922
Bacterial Vaginosis	Streptococcus vestibularis	0.00180922
Bacterial Vaginosis	Veillonella atypica	0.00180922
Bacterial Vaginosis	Veillonella dispar	0.00180922
Bacterial Vaginosis	Veillonella parvula	0.00180922
Ileal Crohn's disease(CD)	Eubacterium eligens	0.00180618
Ileal Crohn's disease(CD)	Eubacterium rectale	0.00180618
Ileal Crohn's disease(CD)	Faecalibacterium	0.00180618
Ileal Crohn's disease(CD)	Odoribacter	0.00180618
Ileal Crohn's disease(CD)	Phascolarctobacterium	0.00180618
Ileal Crohn's disease(CD)	Roseburia	0.00180618
Ileal Crohn's disease(CD)	Subdoligranulum	0.00180618
Crohn's disease(CD)	Bacteroidetes	0.001803
Asthma	Fusobacterium nucleatum	0.00180266
Clostridium difficile infection(CDI)	Prevotella	0.00179814
Atopy	Bacteroides uniformis	0.00179774
Constipation Irritable bowel syndrome(IBS)	Comamonadaceae	0.00179136
Constipation Irritable bowel syndrome(IBS)	Oxalobacteraceae	0.00179136
Constipation Irritable bowel syndrome(IBS)	Sphingomonadaceae	0.00179136
Asthma	Lactobacillus	0.0017869
Crohn's disease(CD)	Enterobacter aerogenes	0.00178663
Crohn's disease(CD)	Enterobacter hormaechei	0.00178663
Crohn's disease(CD)	Klebsiella pneumoniae	0.00178663
Crohn's disease(CD)	Shigella dysenteriae	0.00178663
Type 1 diabetes	Clostridium	0.00178549
Constipation Irritable bowel syndrome(IBS)	Clostridium	0.00178396
Type 2 diabetes	Enterobacteriaceae	0.00177956
Type 2 diabetes	Propionibacterium	0.00177317
Type 2 diabetes	Propionibacterium acnes	0.00177317
Ulcerative colitis	Klebsiella	0.00177299
Inflammatory bowel disease(IBD)	Enterobacteriaceae	0.00177296
Periodontal	Faecalibacterium prausnitzii	0.00177224
Rheumatoid arthrits	Bacteroidetes	0.00176803
Colorectal carcinoma	Burkholderia	0.00176544
Colon cancer	Alistipes finegoldii	0.00176442
Colon cancer	Alistipes putredinis	0.00176442
Colon cancer	Bacteroides eggerthii	0.00176442
Colon cancer	Bacteroides finegoldii	0.00176442
Colon cancer	Bacteroides sp. D20	0.00176442
Colon cancer	Bilophila	0.00176442
Colon cancer	Bilophila wadsworthia	0.00176442
Colon cancer	Enterococcus faecalis	0.00176442
Colon cancer	Eubacterium hallii	0.00176442
Colon cancer	Holdemania	0.00176442
Colon cancer	Lachnospira	0.00176442
Colon cancer	Lactobacillus salivarius	0.00176442
Colon cancer	Odoribacter splanchnicus	0.00176442
Colon cancer	Parabacteroides distasonis	0.00176442
Colon cancer	Parabacteroides merdae	0.00176442
Colon cancer	Roseburia hominis	0.00176442
Colon cancer	Roseburia intestinalis	0.00176442
Colon cancer	Ruminococcus gnavus	0.00176442
Colon cancer	Streptococcus anginosus	0.00176442
Colon cancer	Streptococcus parasanguinis	0.00176442
Colon cancer	Streptococcus salivarius	0.00176442
Colon cancer	Streptococcus vestibularis	0.00176442
Colon cancer	Veillonella atypica	0.00176442
Colon cancer	Veillonella dispar	0.00176442
Colon cancer	Veillonella parvula	0.00176442
Atopy	Haemophilus	0.00176415
Type 1 diabetes	Megasphaera	0.00176401
Bacterial Vaginosis	Bacteroides uniformis	0.00176237
Colon cancer	Staphylococcus aureus	0.00175999
Systemic inflammatory response syndrome	Lachnospiraceae	0.00175893
Clostridium difficile infection(CDI)	Citrobacter	0.00175817
Crohn's disease(CD)	Gammaproteobacteria	0.00175458
Constipation Irritable bowel syndrome(IBS)	Bacteroides uniformis	0.00175415
Clostridium difficile infection(CDI)	Lactobacillus	0.001754
Type 1 diabetes	Propionibacterium	0.00175249
Type 1 diabetes	Propionibacterium acnes	0.00175249
Systemic inflammatory response syndrome	Coprococcus	0.00175216
Systemic inflammatory response syndrome	Dorea	0.00175216
Systemic inflammatory response syndrome	Haemophilus parainfluenzae	0.00175216
Systemic inflammatory response syndrome	Pasteurellaceae	0.00175216
Systemic inflammatory response syndrome	Ruminococcus	0.00175216
Systemic inflammatory response syndrome	Streptococcaceae	0.00175216
Bacterial Vaginosis	Bacteroides ovatus	0.00174675
Bacterial Vaginosis	Lachnospiraceae	0.00174486
Ileal Crohn's disease(CD)	Megasphaera	0.00174406
Obesity	Fusobacterium nucleatum	0.00174106
Atopy	Eubacterium eligens	0.00174
Atopy	Eubacterium rectale	0.00174
Atopy	Faecalibacterium	0.00174
Atopy	Odoribacter	0.00174
Atopy	Phascolarctobacterium	0.00174
Atopy	Roseburia	0.00174
Atopy	Subdoligranulum	0.00174
Type 2 diabetes	Coprococcus	0.00173865
Type 2 diabetes	Dorea	0.00173865
Type 2 diabetes	Haemophilus parainfluenzae	0.00173865
Type 2 diabetes	Pasteurellaceae	0.00173865
Type 2 diabetes	Ruminococcus	0.00173865
Type 2 diabetes	Streptococcaceae	0.00173865
Crohn's disease(CD)	Veillonella	0.00173856
COPD	Faecalibacterium prausnitzii	0.00173716
Bacterial Vaginosis	Fusobacterium nucleatum	0.00173496
Inflammatory bowel disease(IBD)	Porphyromonadaceae	0.00173409
Clostridium difficile infection(CDI)	Pseudomonas	0.00173249
Irritable bowel syndrome(IBS)	Bacteroides fragilis	0.00172564
Crohn's disease(CD)	Acidobacteriaceae	0.00172253
Crohn's disease(CD)	Aeromonadaceae	0.00172253
Crohn's disease(CD)	Alteromonadaceae	0.00172253
Crohn's disease(CD)	Anaerovorax	0.00172253
Crohn's disease(CD)	Bacillaceae	0.00172253
Crohn's disease(CD)	Bifidobacterium catenulatum	0.00172253
Crohn's disease(CD)	Cellulomonadaceae	0.00172253
Crohn's disease(CD)	Clostridiaceae	0.00172253
Crohn's disease(CD)	Clostridium cocleatum	0.00172253
Crohn's disease(CD)	Desulfobacteraceae	0.00172253
Crohn's disease(CD)	Desulfovibrionaceae	0.00172253
Crohn's disease(CD)	Nitrospiraceae	0.00172253
Crohn's disease(CD)	Paenibacillaceae	0.00172253
Crohn's disease(CD)	Peptostreptococcaceae	0.00172253
Crohn's disease(CD)	Polyangiaceae	0.00172253
Crohn's disease(CD)	Promicromonosporaceae	0.00172253
Crohn's disease(CD)	Ruminococcus productus	0.00172253
Crohn's disease(CD)	Syntrophobacteraceae	0.00172253
Crohn's disease(CD)	Thiotrichaceae	0.00172253
Liver cirrhosis	Enterococcus	0.00171994
Constipation Irritable bowel syndrome(IBS)	Fusobacteria	0.00171939
Colon cancer	Enterobacter aerogenes	0.00171894
Colon cancer	Enterobacter hormaechei	0.00171894
Colon cancer	Klebsiella pneumoniae	0.00171894
Colon cancer	Shigella dysenteriae	0.00171894
Type 2 diabetes	Tannerella	0.00171687
Atopy	Bacteroides ovatus	0.00171597
Crohn's disease(CD)	Bacteroides	0.00171493
Inflammatory bowel disease(IBD)	Prevotella	0.0017119
Cystic fibrosis	Bacilli	0.00170696
Ileal Crohn's disease(CD)	Gammaproteobacteria	0.00170675
Inflammatory bowel disease(IBD)	Betaproteobacteria	0.00170602
Inflammatory bowel disease(IBD)	Bacteroidetes	0.0017012
Systemic inflammatory response syndrome	Streptococcus	0.00169574
Constipation Irritable bowel syndrome(IBS)	Fusobacterium	0.00169402
Periodontal	Megasphaera	0.00169265
Systemic inflammatory response syndrome	Eubacteriaceae	0.00169217
Periodontal	Clostridium	0.00168904
Crohn's disease(CD)	Fusobacterium nucleatum	0.00168739
Systemic inflammatory response syndrome	Helicobacter pylori	0.00168605
Atopy	Escherichia coli	0.001685
Asthma	Clostridium coccoides	0.00168459
Ileal Crohn's disease(CD)	Pseudomonas	0.00167955
Allergic sensitization	Bacteroides ovatus	0.00167483
Atopic sensitisation	Bacteroides ovatus	0.00167483
Recurrent wheeze	Bacteroides ovatus	0.00167483
Ileal Crohn's disease(CD)	Veillonella	0.00167282
Ulcerative colitis	Lactobacillus	0.00167134
Obesity	Coprococcus	0.00166996
Obesity	Dorea	0.00166996
Obesity	Haemophilus parainfluenzae	0.00166996
Obesity	Pasteurellaceae	0.00166996
Obesity	Ruminococcus	0.00166996
Obesity	Streptococcaceae	0.00166996
Ileal Crohn's disease(CD)	Fusobacterium	0.00166846
Ileal Crohn's disease(CD)	Fusobacteria	0.00166804
Irritable bowel syndrome(IBS)	Clostridia	0.00166649
Crohn's disease(CD)	Bacteroidaceae	0.00166546
Necrotizing Enterocolitis	Prevotellaceae	0.00166478
Colorectal carcinoma	Staphylococcus	0.00166223
Type 2 diabetes	Coxiellaceae	0.00166194
Obesity	Lactobacillus	0.00166189
Ulcerative colitis	Bacteroidetes	0.00166156
Ileal Crohn's disease(CD)	Haemophilus	0.00166059
Colorectal carcinoma	Coprococcus	0.00165098
Colorectal carcinoma	Dorea	0.00165098
Colorectal carcinoma	Haemophilus parainfluenzae	0.00165098
Colorectal carcinoma	Pasteurellaceae	0.00165098
Colorectal carcinoma	Ruminococcus	0.00165098
Colorectal carcinoma	Streptococcaceae	0.00165098
Atopy	Bifidobacterium	0.0016481
Psoriasis	Pseudomonas	0.00164742
Crohn's disease(CD)	Alistipes	0.00164644
Crohn's disease(CD)	Parabacteroides	0.00164644
Diarrhea Irritable bowel syndrome(IBS)	Acetonema	0.00164621
Diarrhea Irritable bowel syndrome(IBS)	Actinobacillus	0.00164621
Diarrhea Irritable bowel syndrome(IBS)	Aggregatibacter	0.00164621
Diarrhea Irritable bowel syndrome(IBS)	Akkermansia	0.00164621
Diarrhea Irritable bowel syndrome(IBS)	Anaerofilum	0.00164621
Diarrhea Irritable bowel syndrome(IBS)	Anaerostipes	0.00164621
Diarrhea Irritable bowel syndrome(IBS)	Anaerotruncus	0.00164621
Diarrhea Irritable bowel syndrome(IBS)	Bacillus	0.00164621
Diarrhea Irritable bowel syndrome(IBS)	Bacterium 08.96.4	0.00164621
Diarrhea Irritable bowel syndrome(IBS)	Bacterium ASF500	0.00164621
Diarrhea Irritable bowel syndrome(IBS)	Bacterium B4C2-5	0.00164621
Diarrhea Irritable bowel syndrome(IBS)	Bacterium Ba2	0.00164621
Diarrhea Irritable bowel syndrome(IBS)	Bacterium C15	0.00164621
Diarrhea Irritable bowel syndrome(IBS)	Bacterium G100VIII	0.00164621
Diarrhea Irritable bowel syndrome(IBS)	Bacterium ic1214	0.00164621
Diarrhea Irritable bowel syndrome(IBS)	Bacterium ic1258	0.00164621
Diarrhea Irritable bowel syndrome(IBS)	Bacterium ic1292	0.00164621
Diarrhea Irritable bowel syndrome(IBS)	Bacterium ic1296	0.00164621
Diarrhea Irritable bowel syndrome(IBS)	Bacterium ic1311	0.00164621
Diarrhea Irritable bowel syndrome(IBS)	Bacterium ic1379	0.00164621
Diarrhea Irritable bowel syndrome(IBS)	Bacterium ic1391	0.00164621
Diarrhea Irritable bowel syndrome(IBS)	Bacterium MB7-1	0.00164621
Diarrhea Irritable bowel syndrome(IBS)	Bacterium mpn-isolate group 19	0.00164621
Diarrhea Irritable bowel syndrome(IBS)	Bacterium mpn-isolate group 22	0.00164621
Diarrhea Irritable bowel syndrome(IBS)	Bacterium mpn-isolate group 24	0.00164621
Diarrhea Irritable bowel syndrome(IBS)	Bacterium mpn-isolate group 27	0.00164621
Diarrhea Irritable bowel syndrome(IBS)	Bacterium mpn-isolate group 5	0.00164621
Diarrhea Irritable bowel syndrome(IBS)	Bacterium 'New Zealand B'	0.00164621
Diarrhea Irritable bowel syndrome(IBS)	Bacterium str. 31285	0.00164621
Diarrhea Irritable bowel syndrome(IBS)	Bacterium YE62	0.00164621
Diarrhea Irritable bowel syndrome(IBS)	Bacterium YE64	0.00164621
Diarrhea Irritable bowel syndrome(IBS)	Bacteroidaceae bacterium Smarlab 3301643	0.00164621
Diarrhea Irritable bowel syndrome(IBS)	Bacteroides sp. CJ78	0.00164621
Diarrhea Irritable bowel syndrome(IBS)	Bacteroides thetaiotaomicron	0.00164621
Diarrhea Irritable bowel syndrome(IBS)	Bovine rumen bacterium JPR13	0.00164621
Diarrhea Irritable bowel syndrome(IBS)	Brenneria	0.00164621
Diarrhea Irritable bowel syndrome(IBS)	Burkholderiales bacterium Smarlab 3302047	0.00164621
Diarrhea Irritable bowel syndrome(IBS)	Butyrate-producing bacterium ART55/1	0.00164621
Diarrhea Irritable bowel syndrome(IBS)	Butyrate-producing bacterium L1-810	0.00164621
Diarrhea Irritable bowel syndrome(IBS)	Butyrate-producing bacterium L1-952	0.00164621
Diarrhea Irritable bowel syndrome(IBS)	Butyrate-producing bacterium L2-50	0.00164621
Diarrhea Irritable bowel syndrome(IBS)	Butyrate-producing bacterium M104/1	0.00164621
Diarrhea Irritable bowel syndrome(IBS)	Butyrate-producing bacterium M21/2	0.00164621
Diarrhea Irritable bowel syndrome(IBS)	Butyrate-producing bacterium M50/1	0.00164621
Diarrhea Irritable bowel syndrome(IBS)	Butyrate-producing bacterium P607	0.00164621
Diarrhea Irritable bowel syndrome(IBS)	Butyrate-producing bacterium PH05YB02	0.00164621
Diarrhea Irritable bowel syndrome(IBS)	Butyrate-producing bacterium Ph07AY02	0.00164621
Diarrhea Irritable bowel syndrome(IBS)	Butyrate-producing bacterium PH07AY3	0.00164621
Diarrhea Irritable bowel syndrome(IBS)	Butyrate-producing bacterium PH07AY5	0.00164621
Diarrhea Irritable bowel syndrome(IBS)	Butyrate-producing bacterium PH07BY04	0.00164621
Diarrhea Irritable bowel syndrome(IBS)	Butyrate-producing bacterium SL6/1/1	0.00164621
Diarrhea Irritable bowel syndrome(IBS)	Butyrate-producing bacterium SM4/1	0.00164621
Diarrhea Irritable bowel syndrome(IBS)	Butyrate-producing bacterium SR1/1	0.00164621
Diarrhea Irritable bowel syndrome(IBS)	Butyrate-producing bacterium SR1/5	0.00164621
Diarrhea Irritable bowel syndrome(IBS)	Butyrate-producing bacterium SS2/1	0.00164621
Diarrhea Irritable bowel syndrome(IBS)	Butyrate-producing bacterium SSC/2	0.00164621
Diarrhea Irritable bowel syndrome(IBS)	Butyrate-producing bacterium T2-132	0.00164621
Diarrhea Irritable bowel syndrome(IBS)	Clostridia bacterium TSW07CA7	0.00164621
Diarrhea Irritable bowel syndrome(IBS)	Clostridiaceae bacterium bSSV31	0.00164621
Diarrhea Irritable bowel syndrome(IBS)	Clostridiaceae bacterium LEMV63	0.00164621
Diarrhea Irritable bowel syndrome(IBS)	Clostridiaceae bacterium SH032	0.00164621
Diarrhea Irritable bowel syndrome(IBS)	Clostridiaceae bacterium SK061	0.00164621
Diarrhea Irritable bowel syndrome(IBS)	Clostridiales bacterium 80/3	0.00164621
Diarrhea Irritable bowel syndrome(IBS)	Clostridiales bacterium A2-162	0.00164621
Diarrhea Irritable bowel syndrome(IBS)	Clostridiales bacterium AHT16	0.00164621
Diarrhea Irritable bowel syndrome(IBS)	Clostridiales bacterium L2-14	0.00164621
Diarrhea Irritable bowel syndrome(IBS)	Clostridium innocuum	0.00164621
Diarrhea Irritable bowel syndrome(IBS)	Clostridium ramosum	0.00164621
Diarrhea Irritable bowel syndrome(IBS)	Clostridium spiroforme	0.00164621
Diarrhea Irritable bowel syndrome(IBS)	Collinsella	0.00164621
Diarrhea Irritable bowel syndrome(IBS)	Coprobacillus	0.00164621
Diarrhea Irritable bowel syndrome(IBS)	Cronobacter	0.00164621
Diarrhea Irritable bowel syndrome(IBS)	Dehalobacterium	0.00164621
Diarrhea Irritable bowel syndrome(IBS)	Desulfotomaculum	0.00164621
Diarrhea Irritable bowel syndrome(IBS)	Dialister	0.00164621
Diarrhea Irritable bowel syndrome(IBS)	Dysgonomonas	0.00164621
Diarrhea Irritable bowel syndrome(IBS)	Edwardsiella	0.00164621
Diarrhea Irritable bowel syndrome(IBS)	Enterobacter	0.00164621
Diarrhea Irritable bowel syndrome(IBS)	Erwinia	0.00164621
Diarrhea Irritable bowel syndrome(IBS)	Erysipelothrix	0.00164621
Diarrhea Irritable bowel syndrome(IBS)	Escherichia	0.00164621
Diarrhea Irritable bowel syndrome(IBS)	Eubacterium tortuosum	0.00164621
Diarrhea Irritable bowel syndrome(IBS)	Firmicutes bacterium EG14	0.00164621
Diarrhea Irritable bowel syndrome(IBS)	Firmicutes str. C29	0.00164621
Diarrhea Irritable bowel syndrome(IBS)	Gram-negative bacterium cL10-2b-4	0.00164621
Diarrhea Irritable bowel syndrome(IBS)	Hafnia	0.00164621
Diarrhea Irritable bowel syndrome(IBS)	Human intestinal firmicute CB47	0.00164621
Diarrhea Irritable bowel syndrome(IBS)	Human intestinal firmicute CO13	0.00164621
Diarrhea Irritable bowel syndrome(IBS)	Human intestinal firmicute CO19	0.00164621
Diarrhea Irritable bowel syndrome(IBS)	Human intestinal firmicute CO2	0.00164621
Diarrhea Irritable bowel syndrome(IBS)	Human intestinal firmicute CO35	0.00164621
Diarrhea Irritable bowel syndrome(IBS)	Human intestinal firmicute CO4	0.00164621
Diarrhea Irritable bowel syndrome(IBS)	Human intestinal firmicute CS26	0.00164621
Diarrhea Irritable bowel syndrome(IBS)	Lachnobacterium	0.00164621
Diarrhea Irritable bowel syndrome(IBS)	Lachnospiraceae bacterium A2	0.00164621
Diarrhea Irritable bowel syndrome(IBS)	Lactococcus	0.00164621
Diarrhea Irritable bowel syndrome(IBS)	Mannheimia	0.00164621
Diarrhea Irritable bowel syndrome(IBS)	Mastodon intestinal bacterium AN-22-6	0.00164621
Diarrhea Irritable bowel syndrome(IBS)	Mogibacterium	0.00164621
Diarrhea Irritable bowel syndrome(IBS)	Oligella	0.00164621
Diarrhea Irritable bowel syndrome(IBS)	Oscillibacter	0.00164621
Diarrhea Irritable bowel syndrome(IBS)	Oscillospira	0.00164621
Diarrhea Irritable bowel syndrome(IBS)	Oscillospiraceae bacterium NML 061048	0.00164621
Diarrhea Irritable bowel syndrome(IBS)	Pantoea	0.00164621
Diarrhea Irritable bowel syndrome(IBS)	Pasteurella	0.00164621
Diarrhea Irritable bowel syndrome(IBS)	Pectobacterium	0.00164621
Diarrhea Irritable bowel syndrome(IBS)	Peptostreptococcus	0.00164621
Diarrhea Irritable bowel syndrome(IBS)	Pusillimonas	0.00164621
Diarrhea Irritable bowel syndrome(IBS)	Rumen bacterium 8/94-32	0.00164621
Diarrhea Irritable bowel syndrome(IBS)	Rumen bacterium R-7	0.00164621
Diarrhea Irritable bowel syndrome(IBS)	Rumen bacterium R-9	0.00164621
Diarrhea Irritable bowel syndrome(IBS)	Salmonella	0.00164621
Diarrhea Irritable bowel syndrome(IBS)	Segmented filamentous bacterium	0.00164621
Diarrhea Irritable bowel syndrome(IBS)	Serratia	0.00164621
Diarrhea Irritable bowel syndrome(IBS)	Shigella	0.00164621
Diarrhea Irritable bowel syndrome(IBS)	Solobacterium	0.00164621
Diarrhea Irritable bowel syndrome(IBS)	Sutterella	0.00164621
Diarrhea Irritable bowel syndrome(IBS)	Swine fecal bacterium FPC67	0.00164621
Diarrhea Irritable bowel syndrome(IBS)	Swine fecal bacterium FPC70	0.00164621
Diarrhea Irritable bowel syndrome(IBS)	Swine fecal bacterium RF3E-Xyl1	0.00164621
Diarrhea Irritable bowel syndrome(IBS)	Swine fecal bacterium SD-Pec1	0.00164621
Diarrhea Irritable bowel syndrome(IBS)	Swine manure pit bacterium PPC108	0.00164621
Diarrhea Irritable bowel syndrome(IBS)	Tenericutes	0.00164621
Diarrhea Irritable bowel syndrome(IBS)	Terrahaemophilus	0.00164621
Diarrhea Irritable bowel syndrome(IBS)	Unidentified bacterium ZF3	0.00164621
Diarrhea Irritable bowel syndrome(IBS)	Verrucomicrobia	0.00164621
Diarrhea Irritable bowel syndrome(IBS)	Verrucomicrobia bacterium MS-F-88	0.00164621
Diarrhea Irritable bowel syndrome(IBS)	Vibrio	0.00164621
Diarrhea Irritable bowel syndrome(IBS)	Yersinia	0.00164621
Irritable bowel syndrome(IBS)	Escherichia coli	0.00164418
Periodontal	Eubacterium	0.00164271
Necrotizing Enterocolitis	Coprococcus	0.00163915
Necrotizing Enterocolitis	Dorea	0.00163915
Necrotizing Enterocolitis	Haemophilus parainfluenzae	0.00163915
Necrotizing Enterocolitis	Pasteurellaceae	0.00163915
Necrotizing Enterocolitis	Ruminococcus	0.00163915
Necrotizing Enterocolitis	Streptococcaceae	0.00163915
Type 1 diabetes	Staphylococcus	0.00163672
Colon cancer	Burkholderia	0.00163341
Liver cirrhosis	Enterobacter aerogenes	0.00163241
Liver cirrhosis	Enterobacter hormaechei	0.00163241
Liver cirrhosis	Klebsiella pneumoniae	0.00163241
Liver cirrhosis	Shigella dysenteriae	0.00163241
Necrotizing Enterocolitis	Prevotella	0.00163223
COPD	Tannerella	0.00163132
Eczema	Coxiellaceae	0.00162801
Ileal Crohn's disease(CD)	Tannerella	0.00162544
Ulcerative colitis	Bacteroides ovatus	0.00162395
Ulcerative colitis	Aerococcus	0.00162152
Ulcerative colitis	Atopobium	0.00162152
Ulcerative colitis	Atopobium vaginae	0.00162152
Ulcerative colitis	Candidate division TM7	0.00162152
Ulcerative colitis	Eggerthella	0.00162152
Ulcerative colitis	Gardnerella	0.00162152
Ulcerative colitis	Gardnerella vaginalis	0.00162152
Ulcerative colitis	Lactobacillus crispatus	0.00162152
Ulcerative colitis	Lactobacillus iners	0.00162152
Ulcerative colitis	Leptotrichia	0.00162152
Ulcerative colitis	Leptotrichia amnionii	0.00162152
Ulcerative colitis	Mobiluncus	0.00162152
Ulcerative colitis	Olsenella	0.00162152
Ulcerative colitis	Papillibacter	0.00162152
Ulcerative colitis	Porphyromonas uenonis	0.00162152
Ulcerative colitis	Streptobacillus	0.00162152
Periodontal	Alistipes	0.00161844
Periodontal	Parabacteroides	0.00161844
Liver cirrhosis	Klebsiella	0.00160865
Rheumatoid arthrits	Haemophilus	0.00160779
Cystic fibrosis	Coprococcus	0.00160725
Cystic fibrosis	Dorea	0.00160725
Cystic fibrosis	Haemophilus parainfluenzae	0.00160725
Cystic fibrosis	Pasteurellaceae	0.00160725
Cystic fibrosis	Ruminococcus	0.00160725
Cystic fibrosis	Streptococcaceae	0.00160725
Type 1 diabetes	Clostridiales	0.00160542
Inflammatory bowel disease(IBD)	Alistipes	0.00160075
Inflammatory bowel disease(IBD)	Parabacteroides	0.00160075
Clostridium difficile infection(CDI)	Klebsiella	0.00159375
Eczema	Clostridium coccoides	0.00158794
Clostridium difficile infection(CDI)	Porphyromonas	0.00158596
Clostridium difficile infection(CDI)	Staphylococcus	0.00158386
Crohn's disease(CD)	Fusobacterium	0.00158273
Irritable bowel syndrome(IBS)	Comamonadaceae	0.00157666
Irritable bowel syndrome(IBS)	Oxalobacteraceae	0.00157666
Irritable bowel syndrome(IBS)	Sphingomonadaceae	0.00157666
Colon cancer	Verrucomicrobiaceae	0.00157623
Type 1 diabetes	Betaproteobacteria	0.00156425
Necrotizing Enterocolitis	Eubacteriaceae	0.00156315
Systemic inflammatory response syndrome	Eubacterium	0.00156272
Inflammatory bowel disease(IBD)	Bacteroidaceae	0.00156144
Cystic fibrosis	Escherichia coli	0.00155806
Inflammatory bowel disease(IBD)	Veillonella	0.00155044
Atopy	Bacteroides vulgatus	0.00154907
Atopy	Alistipes	0.00154839
Atopy	Parabacteroides	0.00154839
Atopy	Coprococcus	0.00154568
Atopy	Dorea	0.00154568
Atopy	Haemophilus parainfluenzae	0.00154568
Atopy	Pasteurellaceae	0.00154568
Atopy	Ruminococcus	0.00154568
Atopy	Streptococcaceae	0.00154568
Periodontal	Clostridium coccoides	0.00154253
Type 1 diabetes	Acidobacteriaceae	0.00154247
Type 1 diabetes	Aeromonadaceae	0.00154247
Type 1 diabetes	Alteromonadaceae	0.00154247
Type 1 diabetes	Anaerovorax	0.00154247
Type 1 diabetes	Bacillaceae	0.00154247
Type 1 diabetes	Bifidobacterium catenulatum	0.00154247
Type 1 diabetes	Cellulomonadaceae	0.00154247
Type 1 diabetes	Clostridiaceae	0.00154247
Type 1 diabetes	Clostridium cocleatum	0.00154247
Type 1 diabetes	Desulfobacteraceae	0.00154247
Type 1 diabetes	Desulfovibrionaceae	0.00154247
Type 1 diabetes	Nitrospiraceae	0.00154247
Type 1 diabetes	Paenibacillaceae	0.00154247
Type 1 diabetes	Peptostreptococcaceae	0.00154247
Type 1 diabetes	Polyangiaceae	0.00154247
Type 1 diabetes	Promicromonosporaceae	0.00154247
Type 1 diabetes	Ruminococcus productus	0.00154247
Type 1 diabetes	Syntrophobacteraceae	0.00154247
Type 1 diabetes	Thiotrichaceae	0.00154247
Irritable bowel syndrome(IBS)	Streptococcus	0.00154197
Clostridium difficile infection(CDI)	Enterobacter aerogenes	0.00154148
Clostridium difficile infection(CDI)	Enterobacter hormaechei	0.00154148
Clostridium difficile infection(CDI)	Klebsiella pneumoniae	0.00154148
Clostridium difficile infection(CDI)	Shigella dysenteriae	0.00154148
Allergic sensitization	Faecalibacterium prausnitzii	0.0015398
Atopic sensitisation	Faecalibacterium prausnitzii	0.0015398
Recurrent wheeze	Faecalibacterium prausnitzii	0.0015398
Inflammatory bowel disease(IBD)	Aerococcus	0.00153669
Inflammatory bowel disease(IBD)	Atopobium	0.00153669
Inflammatory bowel disease(IBD)	Atopobium vaginae	0.00153669
Inflammatory bowel disease(IBD)	Candidate division TM7	0.00153669
Inflammatory bowel disease(IBD)	Eggerthella	0.00153669
Inflammatory bowel disease(IBD)	Gardnerella	0.00153669
Inflammatory bowel disease(IBD)	Gardnerella vaginalis	0.00153669
Inflammatory bowel disease(IBD)	Lactobacillus crispatus	0.00153669
Inflammatory bowel disease(IBD)	Lactobacillus iners	0.00153669
Inflammatory bowel disease(IBD)	Leptotrichia	0.00153669
Inflammatory bowel disease(IBD)	Leptotrichia amnionii	0.00153669
Inflammatory bowel disease(IBD)	Mobiluncus	0.00153669
Inflammatory bowel disease(IBD)	Olsenella	0.00153669
Inflammatory bowel disease(IBD)	Papillibacter	0.00153669
Inflammatory bowel disease(IBD)	Porphyromonas uenonis	0.00153669
Inflammatory bowel disease(IBD)	Streptobacillus	0.00153669
Colorectal carcinoma	Fusobacteriaceae	0.00153494
Colorectal carcinoma	Veillonellaceae	0.00153494
COPD	Propionibacterium	0.00153449
COPD	Propionibacterium acnes	0.00153449
Atopy	Burkholderia	0.00152637
Type 2 diabetes	Stenotrophomonas maltophilia	0.00152359
Clostridium difficile infection(CDI)	Bacteroidales	0.00151688
Clostridium difficile infection(CDI)	Enterococcus faecium	0.00151688
Clostridium difficile infection(CDI)	Erysipelotrichales	0.00151688
Ileal Crohn's disease(CD)	Acetonema	0.001516
Ileal Crohn's disease(CD)	Actinobacillus	0.001516
Ileal Crohn's disease(CD)	Aggregatibacter	0.001516
Ileal Crohn's disease(CD)	Akkermansia	0.001516
Ileal Crohn's disease(CD)	Anaerofilum	0.001516
Ileal Crohn's disease(CD)	Anaerostipes	0.001516
Ileal Crohn's disease(CD)	Anaerotruncus	0.001516
Ileal Crohn's disease(CD)	Bacillus	0.001516
Ileal Crohn's disease(CD)	Bacterium 08.96.4	0.001516
Ileal Crohn's disease(CD)	Bacterium ASF500	0.001516
Ileal Crohn's disease(CD)	Bacterium B4C2-5	0.001516
Ileal Crohn's disease(CD)	Bacterium Ba2	0.001516
Ileal Crohn's disease(CD)	Bacterium C15	0.001516
Ileal Crohn's disease(CD)	Bacterium G100VIII	0.001516
Ileal Crohn's disease(CD)	Bacterium ic1214	0.001516
Ileal Crohn's disease(CD)	Bacterium ic1258	0.001516
Ileal Crohn's disease(CD)	Bacterium ic1292	0.001516
Ileal Crohn's disease(CD)	Bacterium ic1296	0.001516
Ileal Crohn's disease(CD)	Bacterium ic1311	0.001516
Ileal Crohn's disease(CD)	Bacterium ic1379	0.001516
Ileal Crohn's disease(CD)	Bacterium ic1391	0.001516
Ileal Crohn's disease(CD)	Bacterium MB7-1	0.001516
Ileal Crohn's disease(CD)	Bacterium mpn-isolate group 19	0.001516
Ileal Crohn's disease(CD)	Bacterium mpn-isolate group 22	0.001516
Ileal Crohn's disease(CD)	Bacterium mpn-isolate group 24	0.001516
Ileal Crohn's disease(CD)	Bacterium mpn-isolate group 27	0.001516
Ileal Crohn's disease(CD)	Bacterium mpn-isolate group 5	0.001516
[truncated: 8,938 more rows]
